# Supplementary material for: Interactions of Graphene Oxide and Few-Layer Graphene with the Blood–Brain Barrier
Source: Nano Lett. 2023 Mar 14;23(7):2981–90. doi: 10.1021/acs.nanolett.3c00377 (PMC10103300; doi:10.1021/acs.nanolett.3c00377)
Supplement: Supplementary file 2 — nl3c00377_si_002.xlsx [file nl3c00377_si_002.xlsx]

## Sheet: 27Jul2022_Report_Protein Quant 
ProteinGroups	Control					FLG					GO
A0A1W2P872	54451.8	57515.8	53916.9	68942.6	66832.7	62893.4	58197.7	63473.7	52130.7	53663.5	52108	59397.8	59030.6	56594	59734.2
A1Z198	2186.16	2314.86	2646.39	177.792	1017.6	910.406	6635.95	1228.4	2218.55	1556.54	3065.08	7134.17	4715.09	2374.31	1340.86
A2A432	28392.9	32221.8	31268.4	31867.7	30138.5	32055	32243.5	32278.4	28991.8	26321.9	29212.3	35746.4	32862.9	35353.7	33508.2
A2A4P0	1757.57	3404.47	1884.3	1576.76	1391.15	1527.38	2234.78	888.827	1229.43	1040.22	1848.06	3083.36	2545.64	2418.21	1440.1
A2A5R2	26438.3	24268.2	28816.8	24596.3	22957	26737.4	25632.4	31735	28532.9	21994.8	30854.5	30104.5	31654.4	29608	32257.8
A2A5Z6	8769.79	2650.32	2665.38	2375.43	2314.9	3762.94	3958.59	2725.74	3022.28	3169.41	2725.98	2313.18	2622.08	3838.76	863.148
A2A699	20706.6	22500.2	21561.8	25062.2	25294.9	23987.9	20711.3	19706.5	16317.7	16918.2	18996.8	19402.8	22715.6	18240	20256.2
A2A6A1	4337.56	4810.98	5193.77	5218.01	6394.64	6220.87	4924.18	4550.18	3410.65	3692.18	4623.11	5963.27	3821.09	4948.57	4759.71
A2A6Q5	12005.8	27540.1	13073.1	13319.7	15743.8	12881.5	15827.3	14367.6	10920.1	7281.5	14224.4	19700.1	12246	13386.8	19840.6
A2A6T1	18401.3	15761.8	19247.6	18541.8	20143.3	17304.8	16201.9	17810.9	15632.2	12443.4	16838.6	20782.8	18735.5	18191.6	18330.3
A2A863	116262	117472	115215	130842	116913	124301	111226	120906	109795	100578	104294	103169	108084	110528	108115
A2A8Z1	46714.6	51694.5	48097	43786.4	45901.1	40790.8	44313.4	50067.7	43468.2	38647.6	51082	46819.9	47376.1	49412.1	44851.6
A2AAY5	22393.2	25919.3	24321.5	32343.7	26806.4	28322.3	25529.8	25778.9	24337.8	19339.9	23609.5	23629.3	25657.7	28387.9	28916.9
A2AB59	32850	33803.5	36662.9	32233.4	34849.7	31557.3	31760.7	33026.3	30137.9	31907.5	35254.1	37143.2	32943.1	33601.1	33291.2
A2ABV5	1371.9	921.29	4400.41	1380.15	1428.29	2578.31	3026.51	1139.1	8011.36	1785.44	4859.95	4279.49	2406.92	2006.7	1098.57
A2ADY9	45730.6	51284	44891.8	41420.2	34621.6	45025.7	42027.7	44113.6	40395.7	44059.2	48185.6	45707.9	44346.5	46073.9	44269.2
A2AGH6	21030.4	24188.1	21663.5	28090.3	22779.4	22362.2	21071.3	21068.9	31290	24306.8	27818.3	29314.2	18722.3	21935.4	23278.5
A2AGT5	92930.1	96795.5	102976	104623	102070	88153.5	91156.3	95667.3	91623.7	79054.1	103146	103549	98305.4	108863	100699
A2AI08	6598.37	7607.51	6779.55	6790.77	8323.26	5585.76	7046.18	5935.94	4385.74	7122.15	7060.76	5683.66	6534.92	4751.62	5880.22
A2AIG8	5023.86	4342.71	9466.92	3643.82	4619.18	8086.99	7962.82	3892.37	5798.76	8262.88	9389.68	7557.66	7425.34	3346.15	6193.31
A2AIV2	4636.76	8898.57	3980.66	6987.97	5442.28	7506.01	5664.47	5374.85	8326.65	7225.43	7466.16	14522.1	6159.48	5745.15	4296.25
A2AJ15	18547.2	21048.1	17348.8	14920.3	16608.7	15647.1	17282.7	14270.6	16923.9	14348.1	15436.3	19639.5	12996.1	14546.4	14320
A2AJI0	110264	120840	121895	126846	123980	112262	100871	110383	98344.5	125267	101590	109297	111620	112564	98342.2
A2AKG8	16113.9	23062.7	28310.1	22088.2	22103.4	21249.8	17735.2	22043.1	27465.1	16694.7	21949.4	26141.7	27094.7	24241.6	25902.2
A2AKQ0	13692.9	9561.68	8951.31	6999.37	5454.37	5939.81	13454.9	3995.3	8015.48	10131.2	6984.99	10983.3	7616.68	5898.4	4568.65
A2ALU4	13891.2	14865.6	15141.7	16126.7	16788.1	14438.2	14832.6	17523.2	15687.2	12554.4	17090	16231.5	18346.1	17164.5	18101.4
A2AN08	34915.3	34904.7	39758.1	40361.3	34781.1	37536.1	35210.5	37393.5	35645.8	30495.1	38249.2	37195	38796.1	39552.7	40138.4
A2APB8	6253.57	5479.91	4997.23	4871.56	2654.95	2345.84	6542.34	5103.33	2770.61	5299.5	6665.38	8437.28	6814.25	4869.57	3396.74
A2APY7	13925	15916.3	18175.2	13875.6	12572.3	13398.2	15065.1	13610.2	15518.3	12165.8	14917.8	18087.9	18198.5	15709.1	12509.3
A2AQ19	16543.9	17441.9	18154.2	21162.4	18718.1	15792.2	16069.4	19104.3	17052	14886.5	17394.1	17840.1	19760.6	16608.9	17795.3
A2AQ25	1156.06	3875.9	3369.9	5134.64	1479.91	2032.62	1707.56	2256.44	2521.71	2804.66	1019.48	2376.43	1972.97	2227.32	2852.4
A2AR02	24356.9	20463.1	21638.2	20928	26276.4	23739.9	21327.6	20717.9	17335.8	21086.2	15650.7	16299.3	13241.4	16161.8	13404.4
A2ASQ1	3142.63	2880.1	2283.63	2319.86	2826.34	1700.33	3868.27	1912.49	3391.01	3124.78	4281.66	2680.26	3596.72	4544.26	6074.62
A2AT37	24559.4	30006.8	29730.1	23748.1	23165.3	23823.1	25597.2	27985.8	24253.4	22541.9	23108.1	26429.2	25535.1	22267.6	26469.8
A2AVZ9	5851.59	4818.63	4268.26	2384.05	722.103	4051.56	5571.61	2759.78	5508.8	3890.91	4456.01	2825.31	1399.86	3277.55	1359.92
A2AWA9	18443.7	22789.6	23360.7	23527.8	24429.9	22266.8	21253.8	24239.4	18954.7	18236.6	23063.6	24898.2	25307.7	24102.7	25447.8
A2BDX3	26299.1	28018.1	26179.2	24399.7	17321.6	27401.9	23035.4	25449.2	25275.2	25008.5	25983.6	32424	30094.9	29874.9	31973.3
A2BE28	25567.3	27993.5	25591.1	25602.8	21849.6	25108.8	29200	30174.3	28081.6	21161.7	27934.7	29653.7	25829.8	29050.8	26233.7
A2BH40	60692.4	68206.3	55326.5	69608	55013.7	63134.1	58127	68733.6	55196.8	39940.1	65983.6	67677.2	69408.9	71051	58771.2
A2CG49	3607.09	2965.23	2119.36	1980.63	3467.49	2192.27	2474.1	7637.54	4711.15	2454.67	5652.31	2588.57	2369.6	4141.92	3154.7
A2RSJ4	59600.9	56746.1	62046.8	39958.2	57746.7	56518.2	73655	64399.9	55269.1	39131.8	70864.5	73359.2	53753.1	53168	57464.8
A2RSY6	9168.76	9371.64	9654.4	9781.91	8518.13	9442.17	7095.42	10052.3	10887.6	6231.66	9390.4	10179.2	8972.93	11535.4	8780.07
A2RT67	46716.3	42343.3	52681.3	43820.8	43494.5	43051.5	43435	42819.5	46550.5	31830.3	43965.1	53068.8	46334.3	48527.1	46472
A2RTL5	4133	5547.88	7165.74	5821.55	8721.91	6032.45	6199.99	5234.6	5624.55	4832.02	4911.67	6948.16	5867.86	6341.58	6357.6
A3KGB4	4298.71	5742.27	5255.03	5801.67	5048.52	5611.15	5322.92	5504.85	3805.29	3242.63	5956.3	5906.75	4424.24	5195.86	5391.03
A3KGS3	2351.09	2157.04	1437.31	3002.73	1706.65	2136.8	2567.71	2405.76	2213.57	2845.19	2286.87	2534.53	3172.25	3238.97	2642.54
A3KMP2	15347.1	10782.2	12530.9	11459.9	7727.45	11337.6	9519.9	10633.1	12840.7	6035.92	11338	9057.91	10906	10586.6	11546.2
A6H5Z3	11892.1	16211.8	13797.5	14217.9	15713	15018.5	16909.9	13302.4	15949	9201	15016	13746.1	15082.6	14530.8	15848.6
A6H611	7623.7	8099.45	9537.55	6276.7	7144.19	7899.26	6566.31	7341.64	9160.7	5076.46	7016.99	10418.9	8991.33	6342.67	7935.47
A6H630	14748.1	14914.6	17563.1	15498.2	16964	17161.6	17148.9	17250.8	16465.8	15604.1	17448.1	23223.9	17579.2	17465	17044.2
A6H6E2	48160.3	53301.3	41861.7	54789.2	47986.3	51465.4	49380	50855.4	50086.3	39170.7	52520.9	52848.4	50045.9	53649	51257
A6H8H2	15788	16952.7	16456.5	13906.7	14034.1	13592.7	12537.1	14434.5	14766.1	9696.3	13193.8	15817.5	16905.7	17714.1	14777.6
A6X8Z5	40697.7	43440.3	46570	40801.2	43226.3	41164.1	38750.3	43489.9	39207.7	37293.8	38705.5	42968.2	42415.1	41199	42269.8
A6X919	7292.03	5252.08	5872.46	6102.4	5270.91	8507.19	10653.6	6354.04	6851.1	3476.5	7087.77	7628.95	7895.37	6125.37	7404.66
A6X935	12793.9	8345.53	6027.1	15761.4	8159.86	21645.1	19274.6	17489.8	19327.5	8614.89	12483.1	11410.4	12376	11320.2	12050.4
A8C756	22981	20191.9	21744.1	19480.8	19168.2	19317.3	20173.4	19023.5	23015.5	15472.7	24669.3	27260.7	24669.4	23468.1	22539.1
B1ARD6	11893.8	12486.9	12358.4	10311.8	12704.2	12182.9	10414.1	10603.2	12201.7	7901.86	11293.3	14641.6	13204.6	12245.6	13095.2
B1AVH7	13612.5	13474.2	15248.6	16484.1	14475.5	16572.4	16059.8	16804.9	15102.9	11472.3	16779.8	19323.2	18524.6	20289	20641.1
B1AVZ0	17283	17728.5	15718.5	22281.2	14799	15633.6	19736.4	17218.3	15309.6	10179.2	19491.3	16037	15817.9	20244.7	15316.2
B1AXH1	19935.9	23690.1	20597.4	26666.9	22701.9	23772.1	21232.5	24842.2	21609.1	17639.8	20212.1	18719.8	20601.4	21461	19664.8
B1AY13	27207.1	27404.4	34450.8	30401.4	33158.4	27767.9	23150.3	31293.4	27495	20415.4	26675.5	27394.3	34815.3	30033.5	30241.9
B1AZA5	26921.3	17032.7	16149.9	17795.4	18023.5	14156.6	18098.5	12533.7	13366.9	12164.4	25958.6	19906.4	21671.2	15571.1	15781.1
B1AZI6	78730.9	91697.4	83035.1	84578.2	93520.4	93800.7	87681.1	88959.3	83521.4	78463.5	79914	94845.6	83624	83485.7	87196.9
B1AZP2	13025.5	17917.6	18269.6	18522.2	17999.9	15548.1	18613.8	18179.2	16864.2	15850.2	16267.3	17524.3	17448.1	16095.7	16633.7
B1B212	46526.9	51029.2	58145.1	47370.1	42868.7	39181.6	55720.9	31570.7	20116.9	46362.6	63341.7	48475.5	55993.4	46267.1	10594.4
B2RQC6	336364	335529	363072	339613	349882	326179	312068	316414	315744	284312	313475	337228	332215	349710	339803
B2RRE7	13486.2	17331.5	15347.8	14580.8	17122.8	14780.8	14383	12941.8	12106.9	13126.9	13554.2	14449.5	13595.6	14447.9	13309.3
B2RU80	57070.8	60250.7	58039.1	64618.5	60414.4	57669.7	54064.8	58448.2	54390.4	47371.2	49477.5	51342.4	51562.3	52728.2	50913.6
B2RUR8	15104.7	12705.2	11881.2	9886.97	11596.6	13357.7	11585.5	10838.1	13793.6	11726.5	12379.2	12536.9	11103.5	11687.7	8864.43
B2RX14	9407.96	9440.1	6329.77	6866.17	5870.02	4829.53	6479.2	7639.37	10302.7	7475.53	8320.88	9142.85	7645.12	9203.23	7364.03
B2RXC1	13269	14228.1	14520.6	14087.6	15669.1	13153.4	14613.1	11303.7	13423.4	8186.42	13677.8	15178.3	14907.8	14153.7	15755.4
B2RXS4	4811.16	4213.85	4638.51	3652.85	3033.07	2576.82	2847.98	2629.88	3258.25	1130.3	4471.79	4156.24	4399.24	4969.02	3360.21
B2RY04	9689.64	11519.3	18120.2	8759.56	11890.5	8036.36	9566.32	9049.84	5298.6	10351.3	13586.7	33678.2	11953.4	11963.8	17452.6
B2RY56	38462.8	37706.6	41004.2	37807.1	43707.3	39532.5	38807.7	39339.9	39567.7	34970.2	34927.2	38993.8	40270.5	40128.5	39574.8
B7ZMP1	14218.6	13105	11788.1	9060.72	12733.9	11810.4	17944	17438.5	18997.6	8622.6	14941.9	14548.3	16085	11838.5	10929.9
B8ZXI1	30787.1	39792.9	37266.4	28914	33387.6	32777.3	28684.1	27941.7	31065	27575.3	42433.6	42077.7	30357.8	29241.3	32298.9
B9EJ80	18664.1	22824.3	18258.2	15114.9	20051.5	11229.6	18620.7	18039.7	17903.3	14871.1	19442.8	22337	18987.3	18694.1	20345.6
B9EJ86	52726.5	56125.9	60743.4	57110.4	54629.7	64943.3	58547.2	68183.2	65745	47780.2	69133.9	67601.2	66854	63008.3	68676.8
B9EJA2	3389.81	6638.88	4575.89	4963.04	5289.24	2816.59	3073.71	4664.69	4186.35	2892.86	3809.07	3256.22	4774.14	4156.41	4412.77
B9EJR8	25098.6	30711.7	30244	23422.6	23536.7	18568.8	22839.1	18362.1	25179.6	20301.2	25860.6	24013.5	22634.6	25791.8	21810.5
B9EKI3	25881	27549.4	28646.6	30580.6	26107.6	32922.4	33685.2	25689.8	25525.7	30769	31092.8	31273.3	36744.7	34671.9	30868
C0HKD8;C0HKD9	2468.96	3412.91	2298.62	2131.25	2779.19	2590.09	4489.33	2578.38	2080.44	6437.71	2979.59	2348.38	2438.77	3140.59	3393.02
D3YX43	18980.2	22738.5	17738.1	17698.2	15367	12253	23185.7	17673.5	19818.6	15906.9	20879.6	19933.6	16698.9	19657.4	16710.5
D3YXJ0	7353.97	8754.54	6004.74	5728.39	9593.33	7987.13	10429.8	9720.72	9717.18	5567.79	11770.1	9422.48	8069.2	10390.3	9895.44
D3YXK2	60376.2	68603.2	51340.4	54918.8	64076.2	62267.7	62885	69107.9	55658.1	75343.1	49376.9	50062.1	59161	54931.8	49408.8
D3YZP9	25952.9	30680.2	28778.4	32142.6	36007.9	30930.9	33580	27450.4	25353.3	48419.3	32633.6	34191.9	31533.1	34497.8	32153.2
D3Z4S3	22966.1	24637.2	22532.4	23656	24949.4	28154.3	26503.9	23840.4	24089	21075	24685.4	25389.2	27535.6	24000.5	28366.3
D3Z7P3	62786.8	55183.8	63730.2	59815.8	65054.1	59525.9	64378.1	59020.5	54392.6	46011.1	63283.2	56565.4	58705.7	56251.2	62140.4
E1U8D0	3965.36	5900.28	5232.22	4350.62	3792.52	2802.51	4420.39	3707.79	4825.17	2847.06	4941.69	4390	4568.81	4429.91	4876.3
E2JF22	52790.3	56737.1	60358.1	60443.8	54402.3	60827.4	54455	61364.6	54031	44659.6	64719.2	58426.6	59478.1	62835.6	64280.7
E9PVA8	121233	127825	129179	136121	126822	129129	120461	129556	123014	108978	127374	129088	128280	130835	124047
E9PVD3	61779.2	59614.8	61978.9	66991.7	62770.3	58370.5	57809.4	56757.2	55731.3	51222.7	52569.5	54753.9	57522.1	55033.3	50650.2
E9PVX6	17791.2	20192.9	19602.4	20802.3	22732.7	19526.2	15705.9	18762.9	14978.6	18137.6	21013.6	22840.7	22398	24383.2	20773.8
E9PY46	5891.81	5766.94	7812.7	4524.89	5219.38	3815.51	3318.34	4559.39	6159.13	5817.05	5728.39	6403.87	8677.14	6649.94	10080.6
E9PYH6	5713.59	5014.3	5362.33	5801.27	5795.25	6063.96	6625.75	5485.65	6931.94	3405.56	6901.55	5794.35	5518.91	6509.27	7729.4
E9PYK3	21818.2	24841.5	21318.6	15186	15730.2	11623.9	22088.9	18906.5	26371.4	14490.3	25047.6	23818.9	18742.2	22183	17850.2
E9PYL2	8877.21	11193.7	5506.43	3794.1	6617.1	5480.63	9952.39	4665.85	10838.9	2908.94	25714	8439.86	5946.5	2548.02	4726.96
E9PZJ8	21457.7	25469.9	24512.3	20761.4	22920.1	22015	21492	25126.4	30451.6	15700.9	29395.9	29946.1	19924.7	26423.4	22390.6
E9Q137	53666.8	53919.3	61463.6	64275.9	59869.7	69020.5	64610.1	70667	59481.9	60788	69341.2	69869.5	75438.1	77525.7	72427
E9Q1P8	13903.9	16308.9	14361.6	17845.7	19708.9	15870.4	14574.4	17531.1	14003.5	14708.1	16366.6	18039.3	16531.1	16467.6	16634.4
E9Q236	7886.71	8584.33	10539.3	8996.24	9172.98	9200.83	8310.6	9452.94	11434.6	8107.8	6090.04	9128.27	9474.05	6990.37	11241.1
E9Q394	22561.7	24050.7	24724.7	25319.1	22903.8	28299	26915.2	26647.8	24651.6	20947	28499.3	27056.4	26966.9	28534.5	29733.3
E9Q3C1	9588.71	18935.3	7660.44	5713.08	10081.5	9555.72	6136.6	3402.21	3349.28	7485.68	8082.92	18905.7	5709.2	8980.03	3116.2
E9Q3L2	40175.3	43300.3	43225.7	42481.9	41029.4	41532	40894.4	41716.2	40968.6	34284.5	43816.4	42968.5	45202.3	43909.9	42893.3
E9Q414	2225.23	3284.6	2719.85	5930.51	2428.75	6643.88	7513.86	6842.65	12110.1	1555.71	7346.19	11573.2	6901.1	6477.64	5766.42
E9Q4N7	18580.4	22832.6	4363.5	26704.7	18938.9	24292	15457.7	19811.7	48719.9	34513.4	14557	24013	25747.8	21448.6	26043.7
E9Q4P1	26474.8	27085.9	29115	29173.3	30647.1	31112.6	29060.9	34319.9	29021.9	26497.5	28688.1	26962.6	31572.2	30167.4	30674.8
E9Q555	90968.4	86238.5	88990.7	88660.5	84084.1	95079.2	87752.4	90742.8	89258.4	81510.5	82597.4	94898.6	91716.8	97529.6	97053
E9Q557	4007	2581.43	2999.84	3350.75	3385.22	10386.6	2166.38	1693.16	3678.58	4149.32	2783.14	6580	4317.45	3428.78	2145.86
E9Q5C9	67659.1	78640	77457.3	67896.9	82352.4	71944.1	68361.7	58611.4	53677.6	109199	64158.5	80220.7	76019.1	75185.4	63691
E9Q5F9	16892.1	19360.6	13692.2	19554.5	20097.8	19711.8	16311.3	17762.5	15449.6	13305.6	13634.8	16094.9	16841.6	17039.9	17326.3
E9Q5G3	6543.1	7491.01	6068.38	6947.61	5832.53	6400.84	4605.83	6405.21	8404.42	5803.78	7939.15	8331.64	8224.99	6339.98	9025.3
E9Q5K9	11529.8	11921.1	6391.12	8058.92	6132.52	6044.98	14717.4	10713	10508.1	4979.87	4938.78	10569.7	4529.97	3086.33	3641.91
E9Q634	52905	54972.7	53677.9	55661.5	56462.2	57761.9	56617.7	56013.2	53441.3	50407.8	57622.5	60598.7	58917.6	63154.7	59230.4
E9Q6B2	15858.7	15574.6	14942.6	14931	16644.1	16842.8	13591.8	15459.9	10931.4	11622.5	14834.2	20362.8	12970.8	14545.6	11698.9
E9Q6J5	12117.6	11558.7	10048.5	11206.9	12414.5	11197.2	10326	8633.59	8256.09	12462.3	10834.1	12031.9	10664.7	11450.4	9757.04
E9Q6P5	20694.8	23230.7	21425.6	20559.3	22398.8	19165.4	24718.4	22427.2	18948.4	16781.1	25753.3	25364.8	20492.4	18767.6	21412
E9Q735	11799.9	13862.5	13396.2	14444.7	13286.2	14303	15086.3	19191.5	15667.7	11534.3	15097.5	20221.8	15422.6	15516.1	13234.7
E9Q784	2740.86	3878.48	3304.91	2996	4025.21	3431.47	4053.25	3783.39	4278.73	1762.22	3887.22	4794.46	4575.04	5634.61	4443.05
E9Q7D5	16488	14883.1	14175.3	16526.3	16234.8	14403.6	15645.8	16293	14702	12480.4	16554.3	15299.2	15807.4	16276.8	13707.3
E9Q7G0	43427	50354.4	42492.8	49934.3	48239.1	45762.2	41746.6	48407.7	40504	39809.9	39550.3	40687.4	40718.7	41050.4	37561.9
E9Q7X6	12313.1	13328	11025.2	13448.9	15063.4	13913.7	13945	18544.8	15399	8886.56	16754.7	16398.4	8072.09	12022	11983.5
E9Q8I9	13896.3	14610.8	11402	17571.7	12525.1	14151.3	13161.6	11251.1	13966.9	10628.3	11661.9	13294.8	13557.6	14460.2	11214.8
E9Q912	70713.3	69171.7	70428.8	78817	74924.1	76285.6	72409.3	85514.2	80174.2	61425.3	74821.6	70339.3	71635	75457	77937.1
E9QAM5	20025.2	23399.7	22287.6	20177	21874.7	21565.3	26568.9	21611.4	23600.8	21243.1	20309.4	21750.9	24300.8	21733.3	22773.6
E9QAT4	30454.4	31516.5	33870.6	31898.6	33746.4	33838.9	29252.5	33908.2	30589.4	28732.8	31325.3	32675.5	30541.8	28556	29888.3
F6ZDS4	37255.8	45049.7	34030.1	44608.1	42020.3	45543.2	42704.5	47852.3	40909.6	40743.5	45042.2	45727.3	45357.8	43604.1	44441.9
F8VPU2	10219.4	13523.3	9773.03	9722.94	12133.3	12107.5	10189.2	11259	12023.7	9382.24	12384.2	13333.7	11040.6	13633	11299.7
F8VQB6	5773.24	1994.3	10275.4	6499.53	5293.48	5283.25	10773.3	5776.45	7543.62	8053.79	4400.62	11902.7	6539.35	12369.7	7465.71
G3X987	16229.6	12723.7	16381.8	13978.1	11568.6	11361.5	21672.6	12269.1	13435.4	13901.6	21977.5	17262	21969.3	11349.6	13291.2
G3X9J0	1271.44	1113.54	1975.78	1038.37	882.531	982.411	1467.43	984.576	1124.28	1555.03	1200.66	1810.14	1186.32	1805.83	1023.09
G3X9K3	19722.1	23666.2	19389.6	17338.2	23422.3	16513	22707.5	20830.8	19801.8	19841.8	24677.2	23364.1	18822.5	21586	20874.6
G3XA59	41286.9	44670	51087.8	45616.6	41327.2	47114	50720.4	46278.5	54256.3	41121.5	47230.1	57121.9	50324.3	48833.5	52353.7
G5E829	51667.5	54038	54307.9	61655.6	54581.3	56192.3	58744.9	57516.1	53752.1	52625.2	57636.3	55365.1	57770.5	61293.3	61836.7
G5E870	51499.5	56639	57709.3	54862.9	51660	54343.3	53924.1	51911	53841.4	42738.5	48524.5	51623.9	54170.5	51895.1	46511.3
G5E897	102712	111234	98931.8	100609	94848	114616	98926.3	124851	128952	87515.9	124600	105762	113262	107249	108050
G5E8Q8	43280	51112.7	46812.2	47282.4	44093	48029.1	47642.3	49169.6	45476.9	56577.7	47740.5	55850.4	51690.1	49654.6	50860.2
G5E8V9	54005.6	49326.7	60096.8	53218.4	56252	56339.8	51880.9	59432.9	53723.4	47125.1	53614.1	55954.2	56469	54731.1	57858.9
O08529	383367	389733	389119	397091	428625	410481	390164	437973	378413	368734	389513	389383	380469	395477	397100
O08530	52534.4	50827.7	65421.1	64498.1	35420.2	57838.5	51535.2	60035.5	50973.9	40862.6	54529	52400.7	58436.6	64362	61347.1
O08539	33471.5	32898.2	39200.5	32650.2	30107.9	34828.9	32701.6	35778.7	32747.2	34889.6	31823.9	40128.3	35628.9	33471.8	32313.9
O08547	152555	159374	165027	188183	178524	183727	175456	179037	158439	144185	169486	165064	162658	182918	169103
O08553	219244	219548	191272	225793	200320	222959	217482	223552	218791	184851	213252	213134	215138	209867	208686
O08573	161840	141746	178089	174230	156854	187243	136197	152589	146729	129471	118864	140986	139300	149077	175866
O08579	73072.4	80384.5	87067.4	81748.2	86266.5	82049.4	74286.1	82313.9	78110.3	77084	76458.5	80277.5	85504.1	77948.1	80634.6
O08580	1972.37	2303.94	3325.73	1155.21	1348.06	2810.07	2311.43	2623.46	4860.82	2524.16	1501.17	4119.78	2097.46	2600.4	1667.22
O08582	38495.5	41989.8	40731.3	47301.1	39788.3	39918.6	39711.6	46301.4	47631.2	32364.7	46567.2	40513.5	39227.8	45249.9	44120.9
O08583	69457.6	86529.3	63474.7	70005.6	75097.8	74509.6	70232.4	80463	73766.7	138656	51471	57673.2	56168.5	49851.4	50385.2
O08585	194367	222686	207475	209059	263584	227567	224011	198011	170400	573944	218923	244722	245340	224289	207804
O08586	18860.3	21012.2	20156.5	18442.5	21137.9	20192.6	18151.1	15693.5	16982.2	16462.9	19275.3	20756.4	22273	21148	17617.8
O08599	67261.9	65905.5	73612.2	75843.4	68816.8	74751.6	67025.7	83235.5	70623.7	64813.6	77739.6	73594.6	71941.6	71220.7	74180.4
O08603	14734.8	13794.9	15436.9	17941.7	14065.6	20039.9	16388.3	16400.2	15497.6	16143	14222	15939.4	16058.5	15510.4	17720.1
O08638	1.25565e+06	1.311e+06	1.26656e+06	1.40026e+06	1235395	1.40928e+06	1.24234e+06	1.36647e+06	1.2389e+06	1.20876e+06	1.24972e+06	1296123	1.29336e+06	1.31974e+06	1.26974e+06
O08648	2017.68	2561.3	2160.38	1131.73	1464.32	1910.23	1925.18	773.018	1879.93	1800.01	2284.5	2058.17	1818.3	1731.61	1465.03
O08663	98881.7	105888	124175	118871	108664	113060	107947	128402	115084	98923	106913	123541	111509	122745	113729
O08688	11463.9	11856.5	9389.1	11182.9	10244.8	8467.16	13467.5	8529.49	11398.6	7453.71	14329.5	10002.1	9052.99	10934.1	10176.6
O08709	1.66687e+06	1567398	1.90907e+06	1.75223e+06	1.66005e+06	1.83137e+06	1.56835e+06	1.84348e+06	1.61058e+06	1.56994e+06	1.60476e+06	1.66791e+06	1.59792e+06	1.6304e+06	1.87567e+06
O08715	11225.1	13007.9	13082.1	11840.8	11774.8	14231.7	14554.8	14269.7	12468	7065.75	14451.3	14310.8	14520.2	15564.2	13041.9
O08734	41716	46513.6	33165.4	39734.9	38802.6	40808.2	38573.9	43752.8	35961.6	34569.3	34043.4	40721.1	48249.7	44057.4	41559
O08736	8398.7	7184.18	7895.14	8399.52	4341.54	6871.07	7394.31	5562.47	5871.96	3949.21	6947.15	4347.82	4664.48	5612.87	7000.31
O08738	27251.8	29096.7	29653.4	30363.8	26679.5	28699.8	26271.7	29331.8	24951.5	27561.2	27079.7	29336.8	26984	26451.5	24824.1
O08739	39661.5	37428.4	46721.3	42452	42982.2	49217.8	44647	47185.5	44568.8	39792.1	53747.9	53355.4	57087.7	53527	54897.3
O08740	5440.09	5362.89	4604.3	2658.02	2189.52	211.104	8235.95	3284.5	5258.41	1153.9	7398.69	8401.67	7566.16	5126.58	5147.65
O08749	283125	295713	300994	301478	285024	318386	290563	326543	283735	284074	285041	277169	294028	302610	297479
O08756	239866	249487	256313	233244	270297	242458	268038	226120	232759	223299	225905	245638	244189	228579	245181
O08759	55349.2	61549.1	61878.1	59356.4	63817.3	63349.7	58258	57478.1	57414.6	44199.5	59294.4	67568.5	60025.5	63511.1	58425.9
O08784	15124.8	15749.1	14288.8	15516.7	17567.1	17155.6	16596.9	16486.2	12792.5	24434.2	13798.3	14534.5	13606.2	12888.3	12393.8
O08788	137442	135196	143899	154222	139514	149163	142035	154973	138022	117351	147121	151101	149796	150073	153291
O08795	460463	467597	509643	502085	495842	466677	486400	468276	441957	704630	442584	476754	485190	464275	477847
O08796	9694.78	6916.51	10988.4	9570.17	10056.4	7614.63	12802	7574.97	20065.7	6294.47	16192.4	11644.4	30758.6	7366.55	17998.4
O08800	24884.9	21444.9	18250.8	19452.2	19907.5	18105.9	15719	22876.1	21525.1	14810.4	27185.4	23801.2	21206.8	24104.1	24586.7
O08807	172928	185763	165930	200579	174922	191232	189071	200348	184599	163160	187639	163374	174040	188425	181780
O08808	19615.6	21455.6	21280.8	24730.2	24407.2	23740	22332.6	27860.7	20801	20100	22413.9	21563.5	23958.1	23754.4	22602.1
O08810	533484	600854	576723	580520	604398	578701	568782	618011	546303	482648	575088	592950	601806	567332	609944
O08832	14490.4	17596.8	21034.7	17980.9	18462.1	19614.7	19144.5	20313.4	17350.8	11886.1	19091.4	17168.9	17901.4	17076.5	19053.4
O08848	29760.3	35735	34673.8	36688.6	29644.6	29157.1	37633.3	35831	31406.4	22934.9	32900.1	37956.6	36116.2	33770.9	35504.9
O08911	32732.1	30030.8	32444	34111.2	32559	38066.1	29565.2	32664.2	40570.8	25286.8	33979.3	37825.4	33567.9	35339.6	35071
O08912	39594.7	40972.3	43340.3	46189.8	45554	45030	41687.6	48086.6	38911.4	36663.3	37976.1	42292.1	42291.3	41940	44544.1
O08915	75538.3	81755.9	76255.3	82308.8	87764.5	87604.9	88358.4	81461.2	83265.3	68736.6	83630.5	78417.2	80671.1	86978.8	81403.8
O08967	35702	38473.2	30991.1	32499	33368.4	37856.8	39958.2	33884.5	28255.1	34677.6	39562.3	32090.7	34661.7	29999.7	31315.3
O08992	8853.82	15557.4	18353.6	13831.9	14425.6	18317	17750.1	19149	23176.6	21815.3	33180.2	36781.7	35062.7	37984.6	27530.9
O08997	470188	425841	554517	585625	442392	518492	541212	526069	598304	1478131	527734	530444	524794	512441	551001
O09005	70823.8	67130.1	67606.8	61318.1	75450.4	71417	64870.6	52921.6	57561.3	38648.4	65199.3	74606.3	70598.3	71061.1	66011.6
O09012	6615.98	8709.9	7135.88	6049	6333.11	6051.65	8239.42	6024.49	6875.33	3436.9	7891.93	8420.89	8032.68	7702.24	8396.39
O09044	64043.1	73715.9	66602.5	71241.2	65992.5	66694.3	61713.3	64823.8	65094	93750.1	59176.9	62219	70689.9	69792.7	64894.7
O09053	3531.3	8482.54	3588.85	2824.73	2831.33	2424.74	4888.89	3398.84	4573.41	2452.08	2888.37	9249.68	6280.26	2298.5	4409.67
O09061	474734	477681	511057	510485	489091	531533	474280	490810	490986	495933	496424	500004	487527	528810	512874
O09106	36713	32788.5	36501.6	30643	34251.4	32688.8	32657	33361.6	38034.5	32732.8	33523.9	36043.2	33057.2	33650.4	32239.4
O09110	62827.4	69489.4	64581.3	64267.1	59633.5	64877.2	62304.5	65563.6	63501.3	54094.5	56056.8	65971.3	60267.3	61297.7	63574.6
O09111	68471.1	66060	72216.6	72590.2	58766.3	73580.9	63313.1	77321.3	81800.5	62387.9	71756.4	73666.9	68419.8	74844.7	73322.5
O09117	54869.5	54320.1	51884.9	64744.4	52246.2	71858.4	60572.2	64595.9	51238.7	53023.9	51056.9	50560.4	54873.5	58234.7	55332.1
O09130	5989	8530.96	4742.47	7564.07	7169.5	6183.17	6336.14	8001.98	5623.88	4619.62	5408.42	6600.18	5337.09	6507.84	6577.7
O09131	3381374	3.09762e+06	3.80657e+06	3498092	3526081	3.72416e+06	3389090	3.59631e+06	3.41512e+06	3.20017e+06	3.41847e+06	3.84673e+06	3527851	3.75031e+06	3994088
O09159	64923.4	71217.6	63318.1	65981.7	52682.7	49677.5	60437.9	62898.1	61777.2	38161.6	69440.4	60091.2	64952.4	68626.7	59624.2
O09167	352403	333324	344053	418166	401724	399333	326491	469346	363551	375130	323129	330863	350998	400614	361038
O09172	96179.4	102112	123171	113183	94879.6	104683	100002	108795	98408	89086.5	98657.5	91057.8	117401	106852	110207
O35071	38199.7	44472.2	42809.6	46242.6	37583.4	38385.1	36282.1	45933.7	41927.9	33382.5	36577.3	37277.1	40394.3	39776	42455.8
O35075	74847.3	51284.4	71003.4	54145.7	59701.5	55576.2	75386.3	65880.2	67226.2	50668.4	78607.2	67928.2	64277.5	68631.6	62391.5
O35083	52440.2	47703.4	53680.2	43661.4	46269	53248.5	55441.5	51751.8	54776.5	38866.8	45704.5	52890.4	48431.5	48250.2	51428.5
O35114	108191	106470	101609	114375	110587	120731	109587	129272	95912.6	108958	122254	115035	127418	134604	125250
O35127	59910.7	67452.4	57181.7	50831.1	69244.1	55899.6	66473.3	51943.5	58884.5	103223	70872.6	57546.1	66055.8	57051.5	54956.8
O35129	335811	345085	332896	358583	355396	374009	344706	351356	319072	299195	315065	311099	321841	327432	354454
O35130	9184.84	13313.2	8013.55	9613.94	11925.5	9995.94	10088.6	9698.4	11336.3	10814.9	12159.3	12145.7	9317.54	8771.69	7980.1
O35134	6172.76	5632.27	6787.74	7583.17	5983.59	6710.66	5723.53	6908.89	5836.13	2963.7	7919.35	7754.94	8615.03	7933.54	7853.62
O35143	67291.7	54745.8	68794.7	62279.7	84911.9	79444.4	66149.3	76210.2	63351.5	150942	60296.7	66488.3	58194.1	63644.5	66082.4
O35144	12933.5	11789.9	9461.6	4969.23	1565.06	5000.69	6793.27	3723.56	15172.1	6926.7	17516.3	13859.3	5857.89	5105.72	5504.05
O35153	15944.5	16039.3	12150.5	13214.1	15275.1	15199.1	18203	15807.6	8198.16	14822.2	17525.7	19056.8	16211.9	14094	12428.6
O35166	46764.9	38379	42507.1	49147.4	40079.7	53412	46552.4	58605.9	35420.6	25949.8	42229.7	42140.5	42840.3	47002.5	43633.4
O35188	20764.8	20246.9	9229.39	14888.9	13327.8	22778.1	26569.7	19952.1	24619.2	11331.4	26091.9	24449.5	17922.8	27559.3	20062.7
O35207	9987.56	10290	9092.39	14824.7	12867.9	9955.14	10470.1	10275.2	9644.94	10569.9	11401.5	11676.3	10567.7	10917.2	11168.2
O35215	161669	166921	170834	193624	156620	183787	177638	216865	190237	133232	190918	154546	168250	203691	181237
O35218	15771	16757.3	20671.6	14527.6	20253.2	13136.1	18136.4	15177.7	16295	14519.4	17800.1	14442.9	15669.4	16678.5	15942.3
O35226	102704	97826	105607	98030.5	101482	101173	107499	95730.6	100087	135994	100027	102415	106379	107178	106534
O35239	10300.8	15743.2	16821.3	13457.9	13425.1	14601.8	13497.5	13269.7	11909.9	8120.82	14103.2	16281.4	14701	14636.6	14636.4
O35242	6008.8	16829.5	4682.14	3183.78	4541.19	4536.1	6322.89	5847.23	9437.32	3347.51	8315.52	5235.22	9821.54	5030.31	5366.81
O35245	2936.18	4596.64	4082.93	3014.45	4342.1	3577.98	5413	3693.82	3392.79	1948.68	4879.12	6108.29	5719.93	3875.33	6009.67
O35250	27232.7	27385.7	31357.1	30849.1	27526.5	27591.8	27065.5	29843.5	28416.6	22006.7	26798.6	28008.1	29608.6	28429.2	29899.6
O35286	129991	140887	138624	146871	150126	149678	125408	149980	138835	124578	124896	129335	132245	132826	127895
O35295	97106.2	102481	102779	112002	105446	113134	92402.7	115779	96877.5	99997.8	88948.5	97578.6	102800	101630	105090
O35309	31676.3	33521	30727.9	42241	36757	40849.9	31547.8	46991.5	33618.3	33091	33594	32792.2	29948.3	35119.4	33696.1
O35326	81559.1	92697.8	80786.4	82758.5	96894.2	91094.5	90787.8	85583.8	81778.9	126273	78500.5	84159.7	89136.8	77644.7	74872.3
O35343	136261	161868	185500	155350	168733	169306	160724	135243	151846	137176	168579	160976	172779	172216	157770
O35344	54345	46031	53487.5	50213.1	60492	48512.9	59553.4	46572.6	57202.9	44787.4	48285.7	57330.3	63651.2	71951	57412.3
O35345	35658.8	27456.3	32593	31875	33223.1	36508.4	29126	41294.8	34075.8	22530.6	35619.1	33901.8	34116.5	34330.7	32818.4
O35350	75218.9	77100	76102.2	84362.5	81920	77970.4	74167.5	82208.9	76642.4	68369.1	77988.6	80624.6	75789.6	76727.3	71780.7
O35375	2731.75	2138.06	2543.52	1510.7	802.584	1691.9	2304.38	1621.95	2052.51	1442.3	3018.16	3350.96	3683.44	2888.93	3963.8
O35379	28341	33604.7	34935.7	27940.8	23306.8	24394.4	29756.4	24024.2	34503.7	24907.6	41866.8	34047.2	29169.9	28065.7	25722.3
O35381	318801	373986	355610	428489	359908	387675	351954	389567	345592	648487	358689	333190	379478	363092	371333
O35382	64997.7	68510.3	67473.4	68419.9	67280	64520.3	69495	62746.4	61072.5	61177.2	71331.3	74643.2	71278.7	70682.2	67845.9
O35387	7336.51	5259.43	5890.55	6383.65	6440.7	5819.19	5603.49	6879.93	6307.58	3833.34	3977.22	6117.21	7041.82	5454.39	6511.35
O35405	42281.1	38614.6	37106.6	32735.9	29333.9	33773.9	39276.3	28904.1	33512.9	30248.7	45601	47744.4	48963.5	47990.3	52356.7
O35435	35559.7	39498.5	38186.1	38734.6	39016.9	36243.2	36021.8	32792.7	35867.5	23977	36600.5	40640.6	37783.6	33446.4	39490.6
O35448	53219.5	38790.6	49206.6	58873.9	44901.6	53787.9	43840.3	50979	58502.6	35713.1	41662.5	53531.3	52175.9	46441.3	42657.4
O35459	120066	125771	125559	125200	110295	126563	125029	134260	132129	93833.2	105447	95721	101083	113218	110454
O35465	69617.5	62840.5	65378.8	67852.3	71261.5	67440.8	70478.8	71845.1	65506.2	53654.4	67065.6	61526.2	65650.5	74566.4	64734
O35495	4676.22	5040.16	7991.78	13997.2	5278.93	6512.36	6318.29	12633.4	11709.7	2740.24	13593.9	9013.38	15918.2	4387.86	2638.21
O35551	10470.4	13104.2	12721	11664.3	11120.2	11460.2	11975.7	11681.3	11039.1	10216.5	14153.8	13166	13419.8	14156.6	11628.1
O35566	53606.2	52970.6	59669	66066.1	51393.4	60251.2	52354.5	48276.5	50504.9	54616.8	51415.1	47358.4	56052.3	53083.1	56790.6
O35593	210980	191932	216399	223789	159342	206110	195080	244742	253139	159982	215988	199168	214962	237160	221334
O35598	59709	56207.6	55749.2	61979.3	53491.6	61219.3	53881.5	62279.2	58287.8	51715.4	55315.6	56437	57344.3	61416.8	62385.1
O35604	13909.3	12439.5	13226.7	11631.3	12313	15302.8	16464.9	15939.6	13176.2	14258.6	16732.4	18699.4	19826.9	17453	17329.2
O35609	61001.8	60321.5	68790.8	68946.3	70929.4	66164.4	62980	65281.6	58831.8	62251.4	63998.7	69422.5	71051	73787.3	70120.6
O35621	17913.7	24188.7	15176.9	10320.3	15263.3	9468.43	10941.3	8050.36	12180.7	7772.4	13156.9	16121.9	21159.9	18840	14007.7
O35623	22413.6	13746.2	18119.7	8717.76	15984.4	18779.3	35895.7	16262.8	23502.8	10693.2	20602.9	29084.2	7868.48	13080.3	11692.1
O35632	13656.1	14698.5	22735.1	15289.8	10988.9	16232.1	16827.2	17089.2	20905.9	10787.8	21189.1	15938.4	20406.2	18248.4	18189.4
O35638	6295.47	13311.3	8646.64	7545.55	10894.6	11433.7	13485.1	9455.74	8511	10815.3	10232.2	14792.7	13313.1	10981.5	9290.19
O35639	1981105	2.09471e+06	1.95153e+06	2.10243e+06	2366905	2.18522e+06	2.26877e+06	2.07173e+06	1.95611e+06	1.9774e+06	2129900	2.12986e+06	2.11911e+06	2.18458e+06	2117820
O35643	70552.4	70603.4	70356.2	76251.5	77281.8	72989.8	66220.3	74146	76373.6	63989.5	72440.2	80944.4	76047.9	78260.1	77503.4
O35648	1751.12	2355.29	1254.34	387.68	1082.36	1274.43	3226.83	1588.46	2709.29	2799.4	4744.3	3218.11	2724.68	3916.23	1804.36
O35654	8619.94	6174.81	4398.24	5756.14	5288.79	3427.98	4943.83	5682.19	5267.72	1778.31	6695.25	6612.17	8200.51	6569.56	6501.63
O35658	302865	291888	329988	284611	270608	271298	301464	267611	326072	309338	308880	360107	278736	316560	266578
O35678	14726.2	16389.3	31738.8	9408.04	14250.6	10584.6	17778.7	13357.7	18710.6	10018.2	19672.3	20941.6	19960.6	16857.4	18534.8
O35682	161099	154279	154780	113273	121311	174624	172751	158733	181868	172830	156328	165594	210074	189621	165642
O35685	97984.6	96554.9	106994	107262	106282	102002	94103.5	98890	90642.7	88776.6	92545.1	100926	101671	107208	100228
O35691	18995.6	20574.8	19199.9	19507.3	23181.5	22593.4	20520.2	23503.9	21120.5	22425.9	20218	23764.6	22964.6	21016.7	19432.9
O35704	34226.9	39483.9	34929.3	36553.3	35013.8	32547.5	35790.9	37342	34195.1	31151	37097.3	39134.4	38011.9	36447.3	34937.4
O35737	831943	819879	776636	830709	854980	957748	884193	992910	806041	823813	811156	824886	878561	878399	869069
O35841	268815	263826	242277	260860	277418	266551	263348	254551	230615	221160	235197	242180	240925	248214	238979
O35855	77663.8	74846.9	83431	90420.5	61502.3	80279.9	78523.5	81493.2	88230.2	71280	84033	74617.1	81463.3	85306.6	77857.2
O35857	79376.8	77700.5	77899.8	82137.5	83498.3	86986.2	81894.6	79387.5	71828.9	70197.7	70132.3	80275.7	78233	70516.4	73000.7
O35864	54006.4	54885.3	59900.3	64446.2	57816.3	56944.6	58060.2	67680.7	64633.2	42394.2	60655.3	64254.6	57625.4	59976.5	58178.2
O35874	5912.15	11689	4914.07	5331.59	4478.43	4428.56	27227.4	6461.9	3882.35	5234.91	7357.65	5959.69	3308.17	6940.77	9765.11
O35887	732129	714944	781322	769529	755021	780765	765295	761201	754352	1.59875e+06	716216	730917	759034	761899	755629
O35900	18688	19434.3	18872.6	17721.1	19612.1	18383.9	23315.2	19322.9	18832.4	14379.5	16725.9	20398.8	18585.9	18039.7	16360.7
O35943	11128.9	12463.2	12643.7	13107.5	10565.1	11774.4	10432.6	12663.2	11096.7	13238.9	11336.2	13811	11545	12655.5	10888.1
O35945	50880.7	49375.8	44609.8	53191.9	47305	53517.3	51373.8	48472.1	45841	48448.9	55809.5	46713.9	52918.6	50443.9	40694.2
O35955	21398.4	22204.6	10307.4	21742.2	15088.3	20359.8	25960.2	20189	21181.3	16681.3	24362.8	21052.1	19312.5	19909.6	17277.7
O35969	31499.7	28318.6	31127.5	31745.3	30491.2	33813.5	28191.5	30715	31057.4	21688.6	33195.2	32671.3	30150.4	35166.1	28490.8
O35972	55137.5	54283.5	61319.5	51196.8	53502.9	56154.1	56165.4	59198.1	74978.1	38082.7	46969.8	49957.5	57039.7	49646.3	57380.9
O35984	4120.64	2693.28	718.79	366.971	988.235	1298.53	2525.76	1481.82	2951.43	1290.84	3190.42	3572.45	1864.15	1612.78	3007.47
O54692	36762.3	31681	39705.6	36224.8	30369.2	35882.2	35240.1	39205	39716.1	28618.9	40125.7	37919.9	39305.7	38601.4	40734.2
O54724	699306	748512	633419	768740	761642	826480	800516	807565	717323	810522	760631	766294	784512	764006	777011
O54734	383896	354781	328405	345822	353903	329563	365282	347618	294452	302075	381897	343060	353921	327059	337840
O54754	29091.4	22692.9	28571.6	23396	21097.9	22915.2	27067.4	25858.1	30401.6	22265.4	27335	26793.4	25579.8	23723.3	26998.2
O54774	28758.8	29942.7	31729	31502.4	29269.7	31809.8	28140.5	33531.7	31848.2	24823.9	32338.2	33392	32673.6	34582.3	30557.6
O54781	50291.3	56661.4	51617	60562	50146.4	56375	46066.2	57176.4	53118.9	39143.1	53332.9	55779.1	54564.3	54678.9	53253.2
O54782	34176.6	32027.8	33611	36783.2	37478.4	37360.9	34944.5	38675.2	35038.7	28873.2	40448.1	31112.9	38896.7	36792.8	38893.2
O54784	28068.6	26617.8	24040.5	25776.8	27176.3	23579.7	25620	26717.9	26293.6	21154.1	26183.4	21568.2	24684.9	24280.5	23971.7
O54786	19702.7	18043.4	24363.9	17615.2	15833.2	10479.8	40961.9	18542.8	12954.1	21530	17921.8	40614.9	17646.5	26721.9	17688.5
O54825	29658.6	23771.8	25009.5	19711.1	18538.5	21293.9	30911.6	17294.2	18445.5	22196.2	28320	29683.3	18754.7	21702.5	25845.9
O54833	34620.8	36704.5	33033.4	38809.7	39929.8	36942.3	37920.6	39913.9	36453.4	30211.4	38440	32614	35197.3	38051.4	46101.5
O54834	12544.9	18730.2	16265.1	15975.1	9618.73	16498.9	16051.9	17831.5	17349.1	13595.4	23379.8	23316.8	24424.1	21384.2	26175.9
O54836	6262.6	6041.26	5300.77	5812.78	6338.69	5008.69	6895.89	5877.44	6476.89	7693.38	5859.21	5713.48	5575.15	5343.71	6018.47
O54879	55162.5	58971.3	56583.5	61524.5	58324.2	56400.3	58744.1	60503	56210	133736	54560.8	55165.8	59695.4	58086.7	53254.6
O54890	52053.4	57270.8	61603.4	59893.7	58781	59346.9	59101.5	55508.1	57515.5	56614.4	58155.7	63547.4	61294.5	64346.1	59101.6
O54901	233606	250609	207639	324895	237772	282049	255236	287208	268431	250304	204660	164356	216811	225200	227054
O54916	23272.3	23274.2	28808.1	27859.5	29888.4	25757.2	27604.4	23628.4	23307.3	31893.3	25965.3	27229.6	28405	29460.7	28072.6
O54931	118199	120899	133215	122577	124485	147970	131998	139765	130154	226075	141576	150405	147235	155832	147908
O54940	16294	20609	23953.7	22906.6	18127.3	19370.8	15102.6	19051.4	19770	16035.5	13954.8	17308.8	18054.8	17815	21218.5
O54941	17924.2	19971.6	20089.5	21333.6	21220.9	23382.7	18172.2	24154.8	16745.9	16517.1	19677.8	18395.6	20669.1	24622.6	19369
O54942	135487	139477	141938	144250	141574	138296	134224	106683	123365	144687	157644	126213	120637	120333	123806
O54946	17952.9	20514.5	17542.2	21425.5	22598.9	17956.9	16661.5	19690.8	15603.7	15676.5	15919.3	18591.6	17825.6	18838	16493.1
O54950	48655.2	41048.4	40295.8	45732.4	36657.7	40315.2	39135.5	39793.4	41650.5	43295.3	40847.9	40647.4	41163.6	45404.2	44911.4
O54962	137879	151121	146078	163129	134658	163782	156205	147088	136637	219567	142137	121959	149738	164981	158010
O54984	194072	176402	175269	179879	178587	199279	180997	184015	172921	135626	215891	213867	187217	209493	198977
O54988	104390	113033	117734	113176	111094	114306	109539	111480	98328.9	97329.3	114872	116775	115522	119736	118079
O54998	14009.1	18549	18641.3	11304.1	15102.3	12323	14575.3	12938.6	13921.7	13832.5	11138.9	12670.7	14413.6	12949.1	12128.4
O55013	32455.9	34742.8	34626.9	38677.3	41110.9	37282.6	33429.8	39742.7	32353.5	33083.7	35060	38723.9	38384.9	42558.4	41689.1
O55022	195466	177118	206810	222447	210274	204583	204504	212717	175850	228546	193108	197147	199320	212001	210075
O55023	172349	183227	188948	191442	185851	194920	178755	188126	184990	170092	183324	168022	199025	196741	201513
O55028	12424.5	9941.79	8724.34	10008.8	9687.93	8750.12	10837.2	11323.1	11989.2	7308.72	11914.6	13184.5	10415.6	9390.01	9327.26
O55029	257858	252353	259296	286753	274754	279802	256505	275830	271485	229380	259139	259713	269011	275921	277134
O55033	10676.5	8731.01	10906.5	8607.88	5249.18	2661.83	10040.2	8618.5	10087.5	8007	4959.73	11523.8	12674.6	11083.3	10217
O55057	24547.8	21009.9	22796.8	24105.1	20705.2	23834.6	27878.6	23578	26763.9	18355.3	31227.4	28150.7	25910	25268.4	28322.9
O55060	5513.91	4202.07	4911.07	7004.4	6059.2	6443.98	5412.89	3295.64	5092.43	5881.11	5440.89	6695.92	8094.26	2408.33	4897.88
O55091	2616.94	3371.14	4348.15	3197.15	4368.68	3019.31	3291.94	4529.62	4121.37	3171.72	4102.28	5429.76	4838.53	5926.46	4577.59
O55098	28229	35081.8	32480.7	38285	36416.3	32548.9	34415.4	32798.2	30015.3	28900.6	30157.5	32570.2	34195.9	35084.8	32735.1
O55101	49744.3	45224.6	49087.6	49146.5	31579.3	46638.2	55427.1	36822.5	53626.3	34444.1	46628.2	45663.1	45679.5	43821.2	38604
O55102	12865.4	15521.6	12155.6	9912.95	23736.5	25028.6	11237.2	16407.2	7269.93	14423.3	10229.5	24766.3	16012.4	10183.7	10339.5
O55106	33271.9	36378.4	36553.5	37268	34009.5	38843.6	33510.9	32855.1	33640.3	25182.1	36592.3	31685.9	37427.9	33458.5	34420.8
O55125	51792.6	53970.8	47158.8	48235	51014.4	50521.6	46944.2	48636.2	48675.3	33820.8	45957.2	43705.7	48989.6	47930	46891
O55126	41009.5	39090.8	33887.7	44559.1	36869.8	40206	44872.2	38690.8	40773.2	34198.1	41034.5	36941.9	37786.6	38555.6	37086
O55128	89620.4	103491	85778.8	96405.9	106061	112848	121481	117405	122154	107484	104527	115275	116621	107424	108967
O55131	443632	444378	457713	453728	447634	445930	428217	422787	407559	380351	414298	429541	441409	463910	437883
O55135	148388	159074	161333	151064	160317	161635	151387	160894	152553	122941	147317	159043	159944	159121	157765
O55142	333164	320160	317108	372900	328328	383704	301830	324266	304381	345861	297903	295222	320233	339702	357266
O55143	254847	239569	276720	279459	244988	272784	237970	286595	273630	237601	254724	253268	258765	282321	269532
O55201	39898.3	43990.1	45558.3	43556	41903.4	46605.4	45627.5	55039.2	53430.6	39368.4	49813.7	49259.9	46019.7	50209.9	48011.5
O55222	106569	104912	115025	126567	96570.8	117119	102502	126993	115307	87904.9	99910.4	94100.7	103565	113154	104196
O55229	27056.2	29332.5	31892.6	22444.3	29848	23818.2	27476.1	25620.1	26299.9	17263.4	31684.1	36846.6	26781.9	24209.5	25528
O55234	114768	111547	126276	123842	131251	131987	113678	120650	120313	112511	110755	115391	124142	130101	132742
O55236	6371.49	6382.44	5211.22	3236.88	2779.32	4012.68	8639.99	4018.89	3723.96	2345.12	4626.91	5958.93	4563.09	3405.65	3903.66
O55242	26138.1	31258.7	31271.5	24860.9	30972.5	32412.5	29973.9	32886.2	26135.4	23126.1	27719.3	32074.2	30039.4	29465.3	29906.7
O70133	90772.9	119784	92096.2	90760.6	112684	111328	93439.5	112155	85620.1	88772.2	94996.8	111715	114666	96280.3	103126
O70139	54886.5	49972.2	59866.8	38277.2	58471.8	53058.4	54766.5	44951.4	54625.3	159240	52235.1	41580.6	54734.1	50891.1	45092.2
O70152	52910.1	61846.3	60505.4	60067.4	57931.8	59619	55961.9	61281	54539.7	56512.2	64846.7	63742.5	64344.6	63895.6	64346.8
O70172	6378.08	13401.3	2802.45	1890.43	3359.88	3927.76	9940.88	3833.72	8019.54	2682.46	4893.77	14081.4	9362.41	8366.91	1166.87
O70194	131029	129405	139585	137216	128083	144985	129154	146477	137150	129044	142727	118012	133107	136750	150542
O70228	2644.52	2723.69	1935.88	2716.11	1620.97	2567.45	2844.98	919.448	2952.41	1434.02	2128.03	3051.75	2151.16	3141.83	1918.74
O70251	669079	573217	667409	626108	676798	699542	578394	636673	641277	1.48399e+06	590939	690053	669149	734612	628470
O70252	81430.9	76318.1	91730.2	85922.9	83761.4	90482.7	83487.7	93295	85958.9	76879.4	87278.7	83587.4	98783.1	95171.4	93731.7
O70274	7723.46	4755.54	8064.67	5226.97	5529.3	5740.96	5589.67	5853.48	6405.28	4058.72	6482.65	6465.19	5498.09	7420.52	6711.47
O70279	2485.47	4934.02	3409.53	2862.67	3071.11	1222.86	3452.65	1487.87	1203.4	1492.65	2627.22	2096.88	2845.42	3108.15	1778.37
O70305	42972.5	43947.1	46753.2	45339.4	44569.6	45147.9	47229	43136.5	37350	41939.2	42105.1	46935.3	43472.3	46661.9	43981.5
O70310	97557	103787	109885	92373.9	98351.3	100582	98556.3	105108	104030	73197.9	103071	94556.1	99592.5	102580	100595
O70311	66378.1	79449.2	87906.3	72926.4	71821.1	75337	72506.4	75405.8	77495	65404	66755.2	73274.2	74861.4	78079.8	73487
O70318	100411	111312	115375	121029	115282	111799	96560.8	109319	99152.7	98230.8	101808	103158	105728	114068	112320
O70325	72403.6	73046.6	82908.8	86571.2	68249.8	80134.5	80831.1	79452.9	76962.1	63925.2	59042.4	63503.6	56592.8	64808.9	65710
O70378	41881.9	45234.1	42880.4	40131.4	41832.8	40979.2	36766.4	41537.5	42834.8	26806.4	38655.7	41836.2	44209.7	41735.6	38150.3
O70400	852438	854995	978208	898364	926859	883846	871481	900888	896690	1.09036e+06	812239	816495	872261	780553	758269
O70401	24713	21496.2	21020	18370	22068.8	18549.4	25071.9	18167.6	20747.3	17731.9	20198.6	23369	21612.8	22822.4	19435.7
O70404	21830	15995.2	19588.6	21304.4	35010.9	35838	21329.5	30283.7	15404.1	24911.5	21299.4	21602.7	22188.7	19891.5	23579.7
O70405	8033.1	8251.33	10521.7	4671.12	3978.24	3653.22	6878.88	7499.42	10730.1	1535.97	7283.89	13021.5	15740	4714.59	3352.64
O70422	10756.5	11843	8375.09	4540.67	6263.36	5551.83	1921.71	10677.3	14051	3791.72	7292.61	5311.7	6064.84	15741.1	36174.8
O70433	9361.75	11827.9	11113.4	11145.2	13154.8	13477.1	11408.8	12109.7	11416.5	9490.85	12010.7	11661.8	12486.7	15396.9	14735.8
O70435	246099	254184	259177	256729	259713	288803	265624	266897	255805	241692	241022	260420	259839	267101	281323
O70439	64738.6	75596.7	77543.6	69708.4	74220.9	76825	66389.4	67084.9	66939.2	83418.7	76980.2	80230.7	81077.2	75998.6	73427.9
O70475	38107.3	53137.9	51935.1	40710.6	39306.1	30599.3	30987	31901.1	34066.9	30937.6	37341.3	36315.5	34256.5	38100.8	35924.5
O70481	20435.1	23197.6	21553.1	23007.6	18327.6	21334.3	19972.7	21151.3	20956.8	18575.3	21327.2	22623.9	23277.9	25607	21547.6
O70492	262420	282429	300717	295385	269372	281781	264538	291214	266828	237394	273288	308134	287436	280540	282951
O70493	106347	103659	110085	116886	121419	119374	99017	115302	99811.1	102027	104299	111126	116330	104065	108914
O70494	1173.96	1487.94	1121.33	1193.02	1966.03	1651.37	1414.03	1756.73	1125.24	1303.95	1110.09	1328.01	1937.29	2094.18	1987.24
O70496	3615.78	3629.2	3411.37	3408.31	3320.17	2720.22	3922.86	3387.03	5004.15	2240.73	9165.34	4344	3855.8	5691.16	5254.02
O70503	160345	152602	171040	167410	156719	164114	164712	167445	154491	152876	171297	177579	185664	170057	177571
O70551	10741.2	11182.4	13839.8	9608.65	10699.7	9494.73	10880.3	10969.9	9317.26	7726.38	10729.6	11213.8	12316.3	12690.7	10976.8
O70566	27523.1	31441.6	23972.9	25168.7	24456.7	25143.7	25666.6	26954.5	31294	16862.7	29915.7	33502.1	28945.3	24706.2	27835.8
O70572	47445.7	44298.4	42986.2	45790.7	41965.8	44732.3	47450.1	47257.3	44514.6	40077.3	45268.9	48114.8	45956.2	48132.4	50006.7
O70579	15152.8	10615.8	12002.1	4297.18	6906.47	10061.7	13280.2	10312.9	13852.1	8280.29	13420.2	14035.7	12348.6	18525.9	10099.9
O70591	77718.1	83973.3	83614.4	84223.4	80983.3	84663.3	87193.7	75876	70357	105359	79683.5	85214.3	83831	82491.3	77217.2
O88271	36886.1	35968.2	37163.9	30546.3	35601	32273.2	43688.5	31580.5	26112.8	88703.4	33405.3	41651.2	37117.5	38923.8	38756.7
O88291	31980	31903.8	29462.7	29873	30938.7	30224.7	29185.1	31150.1	29752.9	23989.6	27086.1	31443.8	29680.4	30909.9	28714.7
O88342	734950	739414	751388	845154	839323	850207	790068	836846	741816	713613	733718	756268	776497	808946	842833
O88351	14052.5	14979.1	17000.7	16869	12689.1	14216.7	13400.1	16467.4	18546.5	11183.9	15103.5	16189.1	15460.6	15577.1	16547.5
O88384	63589.5	64448.1	61290.7	60772.5	66750.5	66511.1	70061.7	61611.7	60514.9	62850.8	70327.9	68401.4	62926.1	66121.9	59839
O88413	24439.9	25716.2	28827.6	20980.4	27431.9	34731.3	36530.1	22954.2	21450.1	28573.9	31766.8	26282.6	22915.7	26562.1	22101.1
O88441	33139.5	35653.5	34577.4	29449.6	40723.3	43443.9	40275	37748.2	34295.5	26550.2	36410.9	38055.7	40381.9	42372.7	45070.7
O88447	61627.1	70864.4	70709.8	75804.4	83018.2	77602.9	72981.4	72789.4	68627.8	61741.9	68206.8	76960.4	71767	74284	72063.7
O88448	192557	195205	190581	208476	197655	196122	188968	191346	169930	150317	179480	189104	199092	198592	181462
O88455	6921.05	8094.61	6385.31	5866.8	6788.79	6965.36	8803.54	7347.44	7251.5	5399.54	9072.42	9995.04	7751.17	8878.6	6695.74
O88456	258184	252840	256237	265070	247152	250072	226013	298481	237569	214921	240860	243206	246145	253138	259624
O88487	141809	152298	148435	157100	162536	166462	144181	158429	144458	145346	138345	164200	152464	152043	152756
O88512	4767.45	1402.74	5478.22	9543.72	4983.3	2989.34	3914.5	5640.91	2426.84	3949.54	4939.36	16729.6	8508.41	3266.12	7526.88
O88520	22838	27257.2	23368	25674.7	26280.4	22590.3	24500	21391	20420.2	19462.4	20880.1	26145.2	23742.6	24199.2	23723.2
O88522	25374	40184.7	43316.4	31265.5	35074.2	33028.1	32375.3	35547.3	33696.2	29949.4	31926.3	42453.2	51402.1	41101	37386
O88531	65243.9	52187.5	49886.9	61253.2	52707.9	50034.3	60367	59302	56151.6	44762.2	58587.9	50056.4	57066.5	54734.9	53177.2
O88532	34391.2	39881.3	34247.1	39164.8	38154.2	37934.9	35618.7	36869.1	33205.2	33328.4	35083.4	35006.2	35536	36989	34245.4
O88543	84218	74047.9	89657.4	88788.9	71934.5	80892.8	76655.3	91935.1	90899.7	65743.9	86692.6	77256.1	83407.1	81270.3	92267.2
O88544	183468	182772	194508	204546	183551	194870	182009	206503	197407	163532	186424	182688	198233	199761	195160
O88545	96869.3	91624.3	97584.8	101809	94549.5	104010	101083	96439	99100.2	84558.5	94093.6	91237.5	100121	92308.8	106120
O88559	6096.53	6524.28	5388.9	5381	4271.74	4551.26	9066.99	3734.63	6955.66	4511.26	5812.21	7314.56	4864.89	6661.82	4608.95
O88569	1.54885e+06	1628107	1.48151e+06	1.54995e+06	1.70356e+06	1.6816e+06	1.613e+06	1.68761e+06	1.58552e+06	1.53336e+06	1085228	1.07537e+06	1.16568e+06	1.09863e+06	1.14317e+06
O88587	71476.7	64224.7	78777.3	76192.5	67169.2	76663.1	72262.6	81844.5	77982.2	61111.3	73862.7	71592.7	74548	70173.3	77612.9
O88597	8840.68	9819.89	9446.45	10016.3	10462	8750.66	8312.94	7612.25	7701.38	7087.37	9139.51	8988.89	9502.18	8777.51	7759.69
O88622	22251.1	23118.1	18331.6	18589.2	19526.4	21125.7	22111.6	22327.6	15471.1	12786	19971.3	23521.1	20656.6	20629.9	23056.6
O88630	35301.5	33804.9	40943.2	46218.5	43360.1	45366.1	42008.5	47812.9	39203.6	38501.1	36517.1	39652.7	46147.5	45570.2	45220.9
O88632	39857.1	42458.3	34531.2	26835.6	49501.8	39619.7	48491.7	24933.4	20460.1	36921.1	49915	28552.6	37709.8	36442.1	31114
O88653	27138	41723.5	40648	36094.7	30727.2	38644.8	34802	32666.4	27780.5	26309.8	32863.5	55907.4	29419.9	39295.2	51338.2
O88685	382066	372555	412821	375201	358678	418669	390632	400279	431343	323930	396898	372919	390519	412834	391554
O88696	44892.6	44869.8	48262.2	51199.6	39299.7	49457.4	45879.7	45436.4	46843.4	40579	49393.7	47482.8	47079.4	46445.9	42175
O88708	5672.69	8349.75	7517.77	5409.64	5898.91	4104.96	4535.22	4474.48	6936.52	4949.86	5680.16	13923.1	6702.35	5161.12	10822.7
O88712	49621.2	54830.1	49481.5	52992.3	52033	53929.7	51196.6	52760.1	53098	47274.2	50991.8	47102.1	51680.5	51761.7	46974.1
O88738	26011.8	27861	31149.3	30410.1	28908.5	28800.8	26706	31059.8	28864.4	22064.9	33533.4	33182.6	30817.2	32076	31444.9
O88746	23884.4	20438.1	25535.2	22913.8	17133.1	25972.8	26249.6	25896.4	30900.4	21943.9	33031.9	25211.8	33433.9	29430.5	29234.6
O88783	8515.73	10205.8	8275.37	6905.25	5863.95	8553.39	8533.61	5843.63	9769.21	4985.99	7700.71	6455.96	10695.4	9515.49	10651
O88792	127450	128319	143420	155832	128261	129742	129651	134088	119297	123888	124954	125263	130280	129544	132412
O88796	17988.4	22393.2	23879.3	19516.8	18066.3	15821.5	19686.9	18935.6	22134.6	11535.9	19464.5	21724.8	24530.8	16833.4	16896.8
O88811	29362.8	31557.9	33402.5	29919.7	31766.5	29092.9	31355.7	32356.8	28295.9	25980.2	33934.4	33650.7	35483.3	30789.4	32488
O88839	47041.7	53545	56281.1	47548.8	43897.6	51989.6	50749.3	48338.3	49422.5	46686.8	52616.1	51970.3	53422.2	50467.2	46917.7
O88844	84155.5	88065.7	81068.5	91223.6	78056.5	90285.8	84637.7	94880.5	87234.3	76817.5	94447	84817	87323.9	94400.7	89915
O88845	12481.8	13875.1	15114	10596.2	11559.7	12436.1	15236	10719.7	12200.6	9742.75	14387.1	12331.7	12783.1	12616.8	13973.1
O88848	15515.9	16343.4	16391.5	15766.1	13882.4	13319.1	16028.2	16611.7	15736.1	7960.39	18068.9	18807.4	18636.3	16571.5	17015.4
O88851	42447.9	45134.9	44238.1	44920.1	38242.9	41526.9	41081.2	40153.7	39722.3	34441.9	44808.9	43471.2	40543.2	37957.7	38598.4
O88856	13226.8	9716.86	10813.6	11777.6	11571	10956.6	10113.1	14305.1	14325.2	9554.52	10804	10980.7	11529.8	12517.1	11649.9
O88874	21943.6	15778.2	17168.4	15269.5	4636.5	11716.6	13398.5	13275.3	13128.8	15285.3	14988	15416	11583.1	13387.5	12340
O88879	22749.9	22910.1	25773.5	22874.3	21825.1	22990.4	24619.4	23466.7	22589.2	20252.1	22890.8	22645.2	23809.7	24286.2	20963.8
O88895	16868.3	36869.7	12390.9	7861.24	7166.03	9617.66	16762.3	13300	17983	3172.36	23556.1	19053.3	11445	8992.48	13319.4
O88939	5157.5	11748.3	3081.28	2086.75	5643.15	2172.39	5082.68	737.451	12958.8	2553.17	11939.4	5496.42	7174.03	4461.41	2914.48
O88952	21737.4	22721.6	22312.7	28491.2	28498	23490.6	22581.3	28051.8	22681.2	16469.5	22247.2	23078.2	23631.5	22801.1	25604.1
O88958	44154.2	41675.6	42722.7	45199.7	42421.4	41773	45067.7	45935.8	47435.8	37666.8	49064.2	55484.8	47829.4	49752.6	51764.4
O88967	42357.6	44265.2	45946.1	44290.2	46560.7	43914	41887.1	43148.5	40958.4	35654.5	44788.5	44654.2	44675.8	45402.2	38747.4
O88983	28800.3	36276.2	35759.6	26052.7	30951.1	33303.5	32851.3	28807.1	26909.3	25835.2	37727.7	43998.1	38261.3	34311.4	33161
O89001	25713.7	27425.4	25999	23590.2	28186.3	24021.1	24209.3	26808.2	21991.8	24811.4	26065.4	27415	24357.5	24361.3	26630.7
O89016	22865.6	20696.2	19066.2	25218.5	17336.5	20244.7	23802.9	20723.8	21494.5	14416.9	24368.5	22090.6	24722	24026.6	23943.6
O89017	16241.3	18750.6	14232	15132.4	20983.3	11963.7	18421.6	14926.3	16444	15364.5	12417.6	14422.6	18886.5	20622.7	19687.7
O89023	88353.9	90324.9	85283.3	96443.1	89470	92874.4	100316	92367.6	90831.9	74235.7	111556	81541.2	97982.1	99045.9	93086.5
O89032	28223.2	34879.6	37956.9	34992.3	37410.4	36006.1	32342.8	34914.8	30482	29753.8	35310.7	35969.2	38137.5	36390	35379.8
O89050	19351.5	21924.6	21106	17423.8	18367.7	16966.8	17112.6	14380.4	16720.4	18028.8	17983.5	22219.5	22334.8	24494.6	16869
O89051	17047.1	14091.6	14930.8	13287.7	12577.3	15109.7	16812.8	14284.5	14608.7	12298.8	20793.5	18017.9	18216.5	21711.1	24764
O89079	90899.9	92762.4	99507.1	83030.5	86001.4	80890.9	94975.7	94074.5	91735.9	77994.5	111679	83752.1	81914.4	86458.4	83837.8
O89086	162230	150483	169852	174340	185332	182277	160426	232537	168986	324317	100984	106303	111695	111622	114497
O89090	6172.41	4913.32	5838.11	5291.65	5382.2	6981.23	5081.04	6624.9	5728.18	4474.78	5653.4	4828.18	5472.1	5582.97	5343.43
O89103	229703	249531	239265	256032	244983	248232	245181	251585	240792	222299	249304	238176	248933	273589	257173
O89110	61247	67842.8	71550.4	69742.2	67010.6	71226.3	67509.8	69331.4	66432.1	52013.4	62995.7	62786.6	69127.1	72978.6	72500
O89112	13274	16474.3	16923.1	16666.1	18043	17368.7	16390.3	17874.1	17010	11519.1	14801.3	15006.9	14657.7	17841.4	15272.2
O89116	25887.5	28048.9	26222.3	29786.4	33863.6	30407.4	24866.3	27514.9	23642.5	27901.7	27153.7	28403.7	35599.1	27299.8	27719.9
P00158	28340.9	10994.7	12849.9	10327.8	5378.25	12976.7	27992.5	12325.6	20832.6	4122.26	10248.9	15092.7	24630.5	9494.85	7735.18
P00375	119725	124385	129442	144631	131272	125376	116679	138996	112545	103457	128664	130947	116406	139419	131861
P00397	48244.9	50752.5	34268.1	53550.4	28681.7	55793.8	38692	57161.7	73370.6	33669.7	43013.3	34991.2	48890.6	51649.2	47625.3
P00405	400703	377904	332393	483408	349794	455553	434139	496578	371127	369601	377446	328543	350458	360631	440016
P00493	156539	149542	182327	162035	136227	174950	142585	175386	195850	138017	166279	170134	172149	165844	165665
P00920	108141	126637	124659	132032	127363	143186	125460	130469	142823	109181	121339	133491	129171	130720	129887
P01027	21656.4	19153.3	16019.4	25341.8	16722.4	37738.9	32134.5	22326	30039.8	22882.9	25593.2	23198.7	25024.4	21233.3	19018.2
P01887	40233.2	20908.7	21481	17333.2	4606.17	20600.4	32507.1	23165.9	40738	25093.6	25050.3	12493.2	22872.9	28359.7	31074.6
P01899	120534	117375	115428	129313	116324	139464	127974	126193	129420	121834	127122	127289	127256	129413	133650
P01901	12504.4	12779.4	11805	11407.3	8859.37	17336.7	12361.1	15699.6	14798.8	10533.4	16733	16597.1	16635.1	16596.2	14349.5
P01942	768696	496484	396238	596646	492188	681417	643985	366849	356106	477088	192490	215739	279131	198714	298585
P02088;P02089	911200	733515	530702	643326	438193	765005	940772	501080	491204	580902	785002	694852	630508	724645	823133
P02301;P68433;P84228;P84244	73127.1	88069.9	52127.3	79173.4	90614.4	84945.9	81481.3	97660.5	63292.8	89766.1	56265.2	66365.7	73900	55730	70249
P02463	82458	84071.8	90060.6	94209.4	94038.4	103400	86829.2	102068	86192.7	94632.2	90138.6	82134.3	91508.9	89871.3	94990.7
P02468	29361.8	28599.1	28282.3	29189.2	31545.4	35653.2	32887.6	34958.9	29562.1	24180.6	37232.4	40433.4	38016.8	36717	37272.7
P02469	4963.95	5269.7	4426.4	4269.15	3964.32	3831.94	5786.1	4385	4431.67	2850.5	5043.05	5093.76	4294.22	4792.27	3452.85
P02535	303190	379131	136798	266178	426242	986966	120454	108214	151248	137180	144472	474316	344438	258368	164662
P03888	26869.6	17042.3	16873.2	19523.3	23168.5	21130.2	20854.7	24347.6	18749.8	14428.7	22465.2	22527.7	28538.1	21258.7	20525.8
P03911	20870.7	26432.3	19850.5	29733.2	12570.4	28841.9	24247.1	20880.2	33556.6	20549	19952.5	23969.9	25543.4	18059.5	19084.8
P03921	14951.9	26011.6	16720.5	24705.2	21857.2	22153.2	22550.7	22614.3	23368.3	21138.3	18781.8	21765.7	20860.3	20990	27706.2
P03930	26052.5	15711.1	12555.1	18576.3	12665.9	18368.8	25608.8	7254.64	17548.3	15090	21060.4	16226	22174.7	18686.6	16970.5
P03958	49192.6	54960.3	51461.6	48486.5	53034.4	52997.5	51199.2	48049.1	48205.4	41942.3	56864.3	57643.7	53103.1	56082.2	56564.1
P04104	192043	210334	57683	181885	175847	981040	65192.7	45685.1	110155	160529	92682.4	203029	182584	142090	108321
P04117	60894.7	64765.7	47507.3	62213.8	51545.1	82271.4	83696.9	74898.8	72223.5	73340.2	104554	84981.4	97790	104481	98155.6
P04184	38280	27297	32546.5	32975.1	33895.6	24501.1	30050	29842.8	35025.2	25958.1	35037.5	44468.6	50053.1	36291.5	35905.3
P04202	3096	2300.87	4457.34	4634.21	5929.83	6417.56	4276.01	6476.74	4491.56	5754.67	6299.05	6205.46	6850.21	5515.28	5363.89
P04627	30929.9	33896.2	32883.3	34984.9	28280.7	32107.9	35999.9	32935.9	29577.2	27561.5	33600	34235.1	33852.2	34422.6	30447.9
P04925	29114	28507	27736.8	22179.6	24386.1	22822.2	21098.7	20550.4	23644.2	23663	14818.5	13644.9	14731.4	13458.1	15447.2
P05064	1.84901e+06	1.80961e+06	1.9602e+06	2.04378e+06	1.8097e+06	1.96371e+06	1.84061e+06	1.82569e+06	1.68655e+06	1.77291e+06	1.80165e+06	1.89694e+06	1.85288e+06	1.95067e+06	1870335
P05132	133223	134603	116341	135444	144698	141871	129219	132897	116167	123549	132147	127287	119181	135085	127937
P05201	247410	251014	269442	249241	244442	257482	264261	253278	229867	224972	250127	266218	273315	280125	281812
P05202	833497	812701	887996	874836	790877	896180	835443	949002	902054	769164	824930	733123	839996	874715	874054
P05214	6311788	4.37034e+06	4656720	5030782	4538147	5.85737e+06	4500859	4.35473e+06	4.21277e+06	3.71939e+06	8.11589e+06	5.09702e+06	4184737	4.39783e+06	5.25757e+06
P06151	1.75388e+06	1.52227e+06	1.68769e+06	1.56274e+06	1.61977e+06	1.49112e+06	1.49887e+06	1.59127e+06	1628205	1.46407e+06	1.71005e+06	1.68831e+06	1.55658e+06	1.63936e+06	1.65747e+06
P06537	17560.7	16638	15269.1	16025.2	17278.3	16054.9	16144.8	16948.2	16086.2	14481	16732.4	17169.1	17301.6	18632.6	15507.9
P06745	343737	332979	378909	377667	315184	365053	329466	361611	349340	301249	346159	336324	346095	371472	353045
P06795	3574.41	3317.03	4359.92	3977.74	4731.74	3055.64	2612.36	4043.82	5931.85	7130.4	3641.66	8223.2	5073.9	3291.54	4604.14
P06797	9885.87	10736	12562.2	10573.8	12030.1	11606.9	10753.7	12767.8	12425.4	9507.21	15520.3	17302.8	17186.9	18337.1	17375.4
P06801	183769	165950	206811	188670	170431	188815	180726	191619	204381	193434	199983	192610	190430	204195	202836
P06869	7652.35	8798.06	11623.8	6790.32	9141.47	6937.96	8127.29	8711.68	7748.72	5869.52	9647.07	9958.03	11706.8	11271.8	11566.5
P07091	163179	207157	215809	180641	220508	178028	145095	142635	148610	145525	136509	169473	162038	160308	131333
P07214	195782	197025	217731	200482	205390	230768	231878	206143	207142	216204	227721	214862	216391	217963	242024
P07356	3.25913e+06	3.08376e+06	3.44903e+06	3.63009e+06	3.7953e+06	3.60128e+06	3158482	3.85535e+06	3.24307e+06	3.20302e+06	3.11241e+06	3291014	3.03842e+06	3.28459e+06	3.34846e+06
P07607	60056.3	62379.8	73805.8	64402.2	59923	50961	58175.2	54722.3	58490.6	45196.6	72271.4	82329.9	79214.3	71271.1	74408.8
P07724	679149	501582	495732	1.21254e+06	511935	1.69602e+06	1583916	1.30193e+06	1.81909e+06	854032	883161	769314	737531	743774	817443
P07742	53453	52138.5	55751.5	59403.8	54057.8	56604.9	51493.3	58021.6	56656.2	42582.8	63208.7	68788.7	65251.8	72357.7	62742.3
P07901	418617	412451	487791	466372	411965	447286	394001	440429	408895	388989	437905	413707	433467	458503	448707
P07903	4188.55	2620.6	319.976	978.821	1350	328.596	3638.46	1658.52	2167.27	1795.33	3449.07	1477.55	1609.2	1650.37	1647.94
P08003	378592	387618	402146	448625	401813	422034	381770	400067	358654	370269	376074	372880	393596	404784	411127
P08030	369675	366731	386897	361972	456622	389275	343523	368913	312663	337926	336090	409520	348000	359638	332576
P08071	8220	7237.52	14127.8	12066.1	4584.96	12638.1	14209.5	15946.7	17413.5	8983.5	5507.94	13034.7	2855.51	3140.28	5066.2
P08113	2.54579e+06	2.54615e+06	2756617	2.87277e+06	2.71517e+06	2.98454e+06	2522015	3.02654e+06	2.66021e+06	2538917	2.45445e+06	2.51339e+06	2.48869e+06	2.56341e+06	2.65084e+06
P08122	171963	160629	187922	173008	165483	184912	176383	182566	176699	179080	177185	180815	189626	181494	189067
P08207	424793	358964	486883	442589	515614	481197	394680	543686	452782	413688	421385	408218	379119	412402	408509
P08228	1.52169e+06	1.5363e+06	1574190	1.55473e+06	1.16453e+06	1.5971e+06	1.70339e+06	1.58106e+06	1.50889e+06	4.46069e+06	1.45816e+06	1.60842e+06	1.69693e+06	1.63064e+06	1797053
P08249	3.67126e+06	3.66149e+06	3652532	3.92026e+06	3.75537e+06	3.84258e+06	3.67303e+06	3.9755e+06	3.52147e+06	3.5385e+06	3.32453e+06	3.37428e+06	3.42016e+06	3.44361e+06	3.63383e+06
P08414	14617.3	16648.8	9325.39	6988.82	4788.41	15926.9	20207.2	7262.94	7434.83	3590.85	12035.9	5631.92	7035.2	7819.14	6266.41
P08556	32789.8	32976	29353.9	36955.4	22867.8	27744.6	35232.2	31223.6	33902.9	23686.3	35278.8	29073.5	28193.5	33980.4	27174.9
P08730	120420	129570	63841.7	100111	139330	277942	80786.8	43993.9	75251.9	65506.4	75572.6	155128	150366	163243	69758.8
P08752	553766	563570	589353	552733	583247	609835	532112	532467	548946	520231	530461	535181	566827	580536	582082
P08775	11192.5	13976.5	8858.63	10551.6	15729.3	9826.49	11745	10654	10915.1	8139.52	11261.6	10815.9	12250.5	11488.3	14219.3
P09055	493744	466739	515009	506898	539834	525804	485319	516386	468845	550210	484933	506356	522639	519352	511288
P09103	487268	494050	507018	548393	531599	563669	499612	520012	476911	708131	476941	492009	493901	513550	514988
P09242	5950.68	8033.81	5432.96	6323.36	7666.18	7081.39	4982.72	5812.69	4053.13	7176.6	4462.56	11702.9	5881.7	4492.52	4482.33
P09405	730880	765207	768332	818181	874761	791366	760411	731306	641303	1.18092e+06	677616	758781	731603	750068	691406
P09411	1.29685e+06	1.29575e+06	1.40384e+06	1.41731e+06	1.3009e+06	1.38566e+06	1294199	1.37779e+06	1.31719e+06	1.26771e+06	1.2383e+06	1.26927e+06	1.27257e+06	1.31861e+06	1331828
P09470	26172.7	31894	23393.7	29655.3	22847.1	23533.6	25553.4	24866.4	27008.7	20006.8	24009	24215.1	27651.3	22810.7	22201.3
P09528	16957	18366.4	17284.6	22472.1	17175.8	25050.7	23472.7	19075.9	21866.1	14967.4	26667.6	30708.8	29021.8	30632.9	31148.2
P09535	11352.9	8579.32	6342.25	6895.98	6727.73	14144.8	15417.1	10017.7	12513.3	12682.8	20048.1	20516.1	19361.4	15763.6	18566.1
P09542	122542	137783	161539	181532	178356	168120	125204	208509	136381	319229	166543	197135	155138	138838	155942
P09602	66163.3	78309.9	61091.8	72883.1	66523.2	66039.1	80340.5	62139.6	61605	216336	40861.2	42717	58147.1	47074.3	44042.5
P09671	199678	206467	183344	223538	215531	234565	220739	246531	211267	192172	211162	211962	215105	215417	230482
P09925	32815.9	35723.7	30458.4	42253	33192.3	44046.7	36510.2	46726.6	40702.2	33038.6	41287.7	30435.7	41457.8	33669.4	32886.1
P09926	4159.79	5928.8	6505.39	5748.5	4643.38	4483.33	4607.38	5113	6264.46	3401.88	4648.21	5360.49	5744.76	5527.35	4630.01
P0C090	4321.64	8316.19	5626.79	5066.31	5934.17	3093.28	3079.14	3705.55	5390.47	2993.52	5745.51	4984.3	5905.46	7309.9	5103.61
P0C0A3	12857.6	13089.9	13021.1	14784.5	13614.7	12911.2	11799.6	13671.2	13567.5	10142.1	12305.1	12449.6	11983.7	12937.9	14377.3
P0C0S6;Q3THW5	18685.7	17318.1	11801	9244.7	16140	19855.4	17756.9	22744.3	17247.3	16320.5	13185.8	16719	21402.4	16066.3	20970
P0C7N9	5100.96	6564.9	6098.69	4735.27	4820.11	5510.04	4343.75	3315.86	4397.68	1489.49	5412.12	5363.78	4696.94	7669.58	7195.03
P0CG14	15124.3	13172.6	16495.4	14249.8	14186.4	11626.7	13638.3	13840.1	12964.1	6220.06	14915.6	17113.9	16469.7	12617.9	14783.3
P0CW02	169430	163486	186176	167529	193425	139707	144096	161946	136725	176169	167790	165388	169755	173663	157443
P0DJE0	5532.12	3134.34	3736.49	4664.57	5040.81	5547.42	6421.24	5338.99	3802.25	1149.7	5240.8	4073.35	3553.1	3997.8	3653.79
P0DN34	14987.8	14726.1	9799.25	10803.8	15442	19469.8	19693.2	14518.6	11007.9	14116	13565.8	14508.3	13314.1	11939.9	15991.7
P0DOV2	11579.5	11097.9	12654.2	13047	11963.4	9948.63	10445.1	9144.61	10262	12531	7518.83	10551.6	12175	11432.4	9742.06
P0DP26;P0DP27;P0DP28	2.08098e+06	2129488	2173843	2.08964e+06	2.33453e+06	2.33253e+06	2.11787e+06	2.27781e+06	1.61114e+06	5226422	2.00055e+06	2.20423e+06	2210794	1985499	1897518
P10107	1096752	1.08478e+06	1.148e+06	1.10285e+06	1144898	1.20149e+06	1.16932e+06	1.13273e+06	1.04133e+06	1.04105e+06	1.24267e+06	1.23609e+06	1.23441e+06	1.24524e+06	1.32756e+06
P10126	4604792	4424078	5259215	4.84918e+06	4641602	4784687	4.42901e+06	5.12006e+06	5.40189e+06	4.18688e+06	4414195	4.66862e+06	4584137	5.06047e+06	5034627
P10493	17037.6	18980.6	19960.4	19239.8	17546	18309.8	17711.3	18994	16483.9	11772	21673	23927.1	25913.9	24686.4	24317.7
P10518	152631	131375	158380	119652	144091	146581	134990	154498	154219	128875	146574	114436	142692	162060	170142
P10605	397873	345005	367385	426323	460752	466594	361377	473078	424959	348482	377801	326395	380458	391828	383486
P10630	1.11882e+06	1.21233e+06	1.16454e+06	1.2948e+06	1.19059e+06	1296050	1.19042e+06	1.26844e+06	1.19356e+06	1115894	1.17515e+06	1226347	1.18859e+06	1.29046e+06	1.27343e+06
P10639	1.36469e+06	1.2471e+06	1.40753e+06	1.47308e+06	1.50924e+06	1.38759e+06	1467862	1.58403e+06	1.28628e+06	3947937	1.40604e+06	1.42119e+06	1.42618e+06	1.49574e+06	1.49126e+06
P10649	133111	133468	129387	147853	129911	151036	135912	138639	133520	111223	138494	125419	128529	138132	134618
P10711	85633.2	96758	102376	103095	94442.4	94762.7	93308.2	96538.4	91345.3	136143	94696.3	81505.8	89552.8	103375	90358.7
P10833	100354	95693.1	96096.6	110649	102530	113487	115272	108315	95750.5	101588	100851	102780	93047	108390	108316
P10852	96882.3	105268	112855	100521	101905	105573	101957	103941	94548.9	106005	96114	102604	106253	109539	114914
P10853;P10854;Q64475;Q64478;Q64525;Q6ZWY9;Q8CGP1;Q8CGP2	222431	236788	156757	211868	237158	304555	312255	254699	231117	295335	201427	225644	228965	210741	240405
P10922	184726	223948	141840	188985	227877	218271	257941	230996	207058	357651	169048	153415	171339	166416	147928
P11031	251848	222450	219524	257167	227394	270744	206291	231712	253662	250304	238857	232586	222493	229829	232209
P11103	51456.5	58938.7	60129.9	54467.7	58205.7	54415.5	51247.3	55528.1	53533.9	40150.6	55108.3	53293.4	57669.1	61089.6	52733.4
P11157	27334.5	24836.6	29954.8	26405.4	21600.9	25193.7	25450.6	24021.3	24381.3	21065.1	28661.7	35517.1	31420.3	32124.8	32434.5
P11276	72183.6	82503.2	63964.3	80934.4	78726	74214.1	74640.7	76399.5	75376.8	60471.9	73646.1	73867.6	70801.2	77831.9	74374.1
P11352	161634	142681	165308	156874	136007	159070	142982	177544	165722	109506	109953	92165.8	102452	102483	93556
P11438	162794	165303	180157	210378	167399	209401	204120	200519	189707	276867	205440	204592	212688	231646	215321
P11440	89621.4	101294	98489.5	90530.3	81047.5	79899.7	90230	81082.6	85865.4	66295.7	93802.6	101017	102289	102638	101041
P11499	4374093	4.30092e+06	5.01428e+06	4.71213e+06	4.91052e+06	4.79305e+06	4.33197e+06	4826658	4.24795e+06	4.45427e+06	4458269	4.55648e+06	4642619	4.81044e+06	4772025
P11531	83231.5	78866.1	76487.7	101323	73325.5	75877.2	70657.6	68501.5	72020	60763.9	64111.2	68391.2	77412.3	76838.5	70897.2
P11688	270785	265377	257040	279576	287590	272150	271118	269946	258557	274983	260414	259303	273649	270948	264180
P11881	36218.1	38963.4	40525.4	43704.3	41193.2	44312.4	38921.1	44752.2	42103.1	43673	46068.7	44708.9	44891	42741	47081
P11928	45239.4	33117.8	33161.9	33554.1	36123.9	36279.6	51380.9	45540.9	34014.4	36788.5	25730.8	41231.4	36483.8	37499	40529.9
P11930	6724.64	4429.72	2822.2	4101.51	4983.69	7249.13	7107.57	4624.84	7785.82	2758.04	7300.22	6426.77	7335.4	5276.7	5913.64
P11983	486859	497129	565069	534960	558310	537469	503782	504097	502044	442774	497082	517485	519717	541061	528475
P12023	21595.8	20742.8	23318.2	24744.2	21984.1	23221.8	20315.8	25878.5	24357.6	22007.8	23960.1	24735.6	27200.4	28887.5	27650.7
P12265	54803.3	56473.8	49835.6	64853.6	51367.4	61428.8	57450.3	64196.9	62616.9	42645.7	59073.4	49251.7	53869.1	56870.2	52026.4
P12367	25294.8	25175.8	22190.3	24724.8	23760.1	24532.8	22185.4	25696.9	22225	20638.8	24331.5	24516.3	24176.4	25274.3	23281.8
P12382	151889	141469	154532	147125	130952	141782	128700	136742	158109	118537	147742	142778	150380	166289	147233
P12399	109977	118462	142750	115598	145352	119707	116488	104795	86171.1	278285	90184.7	95438.5	94457.9	104405	98065.3
P12787	97414.6	110832	92011.7	101229	107688	116619	108925	106350	78960.8	99988.7	103665	86783	98142	97666.2	92368.8
P12815	59538.4	56573.2	64626.5	72869	56175.7	55550.4	61438.3	59611.5	64571.2	42765	61725.1	54969.1	69234	66585.3	54859.3
P12970	431308	463339	462317	438975	481812	464168	446141	449214	397785	408151	452407	452054	454679	442488	450524
P13011	8615.21	10155.7	13081.4	14158.4	7996.32	11341.8	8085.74	12141.1	10473.4	8239.17	9243.94	9537.15	13797.6	13259.7	12807.1
P13020	196711	215446	184830	238765	209823	233804	198339	232972	214207	184995	198058	197188	208981	216036	205083
P13439	75237.7	81233.3	83640.9	75742.2	72514.5	72674.4	66771.5	82053.5	72199.7	61581.5	70646.5	73937.4	74444.7	79288.3	77133.9
P13864	38162.5	41057.4	40941.5	40279	39445.8	34003	34975.5	35330.1	33875.2	31510.7	36863.1	40197	42096.2	43249.5	40387
P14069	677143	624888	601046	557953	6452526	1.3556e+06	797231	667570	301467	945814	566211	632608	585650	462642	553021
P14115	1.24229e+06	1.13045e+06	1.27738e+06	1.38584e+06	1.23691e+06	1.04584e+06	971622	1.054e+06	997891	868296	624720	503124	521857	694954	526562
P14131	1.15564e+06	1.18154e+06	1.18844e+06	1.2348e+06	1.17294e+06	1.27047e+06	1.10923e+06	1269713	1.14424e+06	1.11031e+06	1.14096e+06	1.11005e+06	1.11393e+06	1.17201e+06	1122285
P14148	479919	489901	499718	551824	551591	533076	485137	550744	436595	457537	476446	467819	485828	510349	491573
P14152	339150	341859	338634	398583	369725	366364	350953	357905	363608	302813	344834	355265	359492	361952	366773
P14206	1.49887e+06	1.5032e+06	1380058	1.40483e+06	1.41662e+06	1.53761e+06	1549943	1.45582e+06	1.50222e+06	1.50156e+06	1579762	1.47303e+06	1.43441e+06	1.35752e+06	1.42926e+06
P14211	1435184	1.49556e+06	1.61847e+06	1.68837e+06	1628229	1.63384e+06	1.45164e+06	1.59184e+06	1.43762e+06	1.57573e+06	1391226	1.56913e+06	1.54044e+06	1.58997e+06	1653809
P14404	31951.3	30865.2	29993	34160.1	26684.6	26153.7	29544.6	32757.7	26898	28492.5	26136.4	21320.6	24979.6	27760.9	25173.8
P14576	73927.7	72170.1	74007.4	66182.1	83575.6	80151.9	74889.8	80280.5	83407.1	60859.9	83274.4	86302.4	78474.7	78841.8	73996
P14685	175493	175939	188665	215057	194804	198960	182586	201605	176920	175487	183505	185333	191750	198527	198231
P14733	82320.6	99485.2	58471.4	83862.6	93003.4	125552	129846	144868	117115	120454	129796	134644	147246	142931	132058
P14824	332802	336298	324928	389797	321541	368145	348363	378323	389427	318239	360616	334251	359658	367898	351162
P14869	811950	901031	866326	890673	867483	918691	743245	945681	891432	793947	871775	816012	810881	909528	948710
P14873	105870	101246	123380	105937	117878	109340	103087	112253	102902	115365	108446	116322	114353	113744	113294
P14901	75035.6	73761.9	103457	68749	71630.3	95089.5	83312.6	93487.6	102180	66383.2	108713	112687	100984	123485	120217
P15066	8480.53	11070.4	10692.3	8004.27	8747.36	11221.8	11066.1	10218.5	8244.51	15934.6	9877.28	13439.5	14276.2	11055	12831.6
P15105	8674.73	6401.23	7654	9969.62	9323.65	8134.56	7895.33	9577.72	6631.78	4711.32	7491.01	5088.93	6101.13	7446.54	6089.42
P15116	4798.94	3205.02	4043.58	5321.71	4715.7	5116.86	6766.23	5253.85	4451.9	3763.2	7186	7669.61	2926.28	2847.67	3210.14
P15208	4659.87	3183.36	3944.99	4713.57	2852.82	4291.94	3315.25	3827.62	5558.31	3713.72	1559.29	4025.43	2990.52	3744.9	3608.93
P15306	116903	128440	127796	126591	126113	108250	109825	107795	104575	100123	96689.8	100414	98727.4	107106	113948
P15379	24229.8	30198	28652.8	30495.7	21167.6	23051.4	21539	32658.1	27281.7	21179.4	26257.1	25551.3	24610.6	27336.6	30712.8
P15532	2.59986e+06	2.55373e+06	2.69744e+06	2809090	2.47803e+06	2.85783e+06	2.66051e+06	2.71073e+06	2.89888e+06	2353255	2.67543e+06	2.67516e+06	2.8502e+06	2960543	3102511
P15535	10652.3	9705.82	7690.28	766.173	8858.13	5053.77	8454.85	4194.83	5452.18	8780.72	14021.3	16193.3	4556.9	11752.8	5451.77
P15626	201153	211534	203791	243358	210894	235590	220873	246795	204775	186683	214503	207016	215852	223258	236901
P15864	508135	659571	505017	620613	609443	611382	590494	525536	420671	1.34478e+06	332394	333444	347651	316690	305178
P15920	22956	22976.5	22900.3	31282.3	27821.5	26418.4	27553.6	27015.5	25485.5	28023.8	30256.2	30591.7	32802.2	30813.3	32291.1
P16045	204246	186809	227044	211495	205726	215863	191633	215307	194744	267097	215260	205266	199666	246852	205338
P16056	9695.79	12827	15610	11404.5	13939.6	16089.2	13301.7	11538.2	12287.5	11716.6	8782.48	19654.1	15537.8	14171.7	14603.4
P16125	11297.2	5728.34	7591.1	5655.44	12338.8	3625.83	35806.7	4452.11	11972.6	5247.05	17974.6	26195.4	13121.1	3041.82	5445.31
P16254	97115.6	109719	80440.2	89081.5	94422.2	110050	100379	87854.5	86480	105675	88733.9	94313.4	81801.7	96110.2	97460.8
P16330	17040	15387.3	18093.5	13507.2	16933.6	16582.2	20796.1	12962.3	14387.3	7525.16	14317.8	15316.9	16645.1	18422.9	13897.3
P16332	50515.4	50861.1	58804	53438.8	49693.1	55217.2	52428.2	57971.1	55083.4	40140.5	54464.4	49938.4	53701.5	50352.7	50273.6
P16460	159441	163908	160786	183208	172278	188060	164865	170557	162555	154140	167388	164394	161968	177656	186858
P16546	284241	305329	261224	295978	306647	342876	326139	358664	313172	303395	326135	335121	337307	351015	340819
P16627	546000	568386	744612	499459	931695	667446	674395	529709	423898	637428	586538	547406	630436	657494	529502
P16675	63020.6	61158.6	63182.9	70395.8	66729.2	71821.3	65301.1	73936.9	75502.5	63961.2	92420.1	91693.5	104477	101894	104750
P16858	4.83028e+06	4745581	5222977	4.98304e+06	5.01657e+06	4.78028e+06	4.80065e+06	4995119	4540664	4.75817e+06	4.7852e+06	4743119	4877187	5051038	5217911
P16879	13426.4	11651.8	13821.9	15184.9	12808.6	10842.4	21750.6	16929.6	21666	9184.62	18218.9	17376.2	14807.8	20245.2	15642.5
P17047	173797	161985	187367	158261	193333	214760	186977	190543	167557	235153	192454	208752	210014	191365	217869
P17095	176720	199362	222579	201999	240236	190364	199878	187392	152937	576183	59213.2	84421.2	88874.9	82706.4	97381.2
P17156	3427414	3.55014e+06	3.78865e+06	4.3205e+06	3660641	3957231	3589679	3.87308e+06	3.06022e+06	3.67255e+06	3.5548e+06	3660501	3.62546e+06	3.65406e+06	3715344
P17182	1.51381e+06	1.44929e+06	1570597	1.55708e+06	1.51427e+06	1.44595e+06	1.409e+06	1.41313e+06	1422565	1.35841e+06	1.43304e+06	1.38106e+06	1.38766e+06	1.44543e+06	1.4793e+06
P17225	542988	552257	504842	533837	509083	537731	606951	599703	594716	555398	533918	527448	536490	507424	506621
P17426	368213	333424	347058	376017	333206	367901	340140	376561	366193	312429	353227	352830	370940	366060	382821
P17427	43391	43551.2	44390.7	46457.9	40590.8	46773.5	42071.1	48310.6	46725.5	37566.8	46096.4	43682.5	44033.4	46032.1	46927.1
P17439	40160.1	46169.7	42021.9	42450.5	37596.2	29731.9	32114.6	32426	39902.5	20826.6	29901.7	35830.8	38141.1	37596.1	34356
P17563;Q63836	9938.01	9324.8	9300.42	8970.41	7606.32	6462.5	11108.3	6073.97	17223.8	3908.01	14548.8	8281.75	10168.9	9816	6865.41
P17665	35529.9	37592.5	29981.3	34197.5	42233.1	38307.6	37049.7	35727.4	32449.4	37495.4	37206	37736.3	36912	33115	33086.2
P17710	298834	343388	264068	300575	352015	383694	391688	429990	352318	365102	355672	387957	422641	375472	376755
P17742	4.64021e+06	3.76248e+06	4775520	4.15353e+06	3.32694e+06	4.64573e+06	4.05958e+06	5065150	5217945	4.52333e+06	4.44197e+06	3974416	4.25296e+06	4.80497e+06	5294914
P17751	892315	889928	936727	927690	958430	891334	869083	802814	830168	871227	877789	884392	900539	920915	880783
P17809	97987.3	42657.2	51825.6	41864.5	54246.4	39839.2	33856.7	24053.6	47428.1	42907.2	54885.1	54604.2	47638.4	42670	33853.9
P17879;Q61696	344965	347958	368521	366767	353410	355617	335816	332968	311780	297530	294049	345185	332895	340824	321544
P17918	191006	178514	199465	204304	180440	188271	188236	189634	184122	172499	197611	207520	203633	228213	206279
P18052	21023.2	24101.9	23033.4	22919.7	24385	19230.1	22862.5	24081	19471.7	14385.8	22654	19721.3	23313.1	19898.1	22139.5
P18155	23680	22030.2	29740.9	22454.3	27789	25666.4	21208.7	24964.7	22083.2	15080.2	27740.6	27829.6	25486	26684.3	26607.1
P18242	360828	345749	354998	370528	335458	419681	374178	459381	418298	356218	421448	422100	439237	428999	425750
P18293	37143.8	44308.5	29196.5	39896	32917.1	34324.4	32985.2	35699.4	37029.2	31888.8	41237.6	41781	40811	40722.1	41338.1
P18406	19059.5	21308.1	12463.5	14555.2	21336.2	26246.2	25015.5	23528.6	16847.8	32937.2	15979.7	12011.3	16507.6	15573.6	21270.2
P18572	63367.8	65119.1	66775.2	75344.1	77124.8	58900.5	59909.4	56957	52387.9	71233.4	63975.4	64458.8	62848.4	67067.8	78275.4
P18608	9010.65	9254.35	14282.5	9539.55	7055.37	15338	11004.7	11109.8	9142.89	55932.1	4999.7	6167.97	11315.5	7486.88	7788.17
P18653	49926.6	46997.9	48685.8	55058.7	54437.3	50781.7	45084.9	53080.6	48144.9	41254.1	48537.9	49744.3	53853.9	50436.5	52754.1
P18654	26944.9	31717.5	27216.7	31715.2	30059.7	24774.6	26681.7	31703.5	24482.4	20421.3	27236.1	29753.8	33970.2	31104.2	31567.5
P18760	5305116	5.1745e+06	5470349	5.35479e+06	5560048	5645177	5.23444e+06	5.47636e+06	5088371	5.24538e+06	5.27735e+06	5103146	4980253	5032977	5333872
P18826	5668.43	7495.33	7272.77	2854.34	3905.56	3379.02	11579.3	3494.56	3763.42	3542.37	4733.72	7374.56	10826.8	10067.6	3004.35
P19096	249311	235464	262870	251550	254815	261209	240329	260519	238683	225364	253287	262604	260607	271120	269602
P19157	442980	464362	430290	476332	424529	437838	470488	486488	468274	420360	477983	407085	434076	454213	467879
P19221	47613	20020.9	11084.2	19487.5	14359.4	21892.6	40996.2	17942.7	31459.4	13326.6	22930.1	7391.23	20067.5	15995.7	14667.2
P19253	534199	541030	578177	607361	624801	579648	543589	586758	501415	517408	527847	538023	560084	564820	586524
P19258	11037.7	11376.6	11772.5	15593.5	11231.3	15978.2	12793	15185.5	13211	12594.4	11369.3	8541.66	11258.9	13563.2	12574.2
P19324	1.17867e+06	1.06563e+06	1.17691e+06	1.18407e+06	1.12204e+06	1.21866e+06	1.10186e+06	1.17006e+06	1.02134e+06	1.00354e+06	1.10654e+06	1118617	1.17462e+06	1.07805e+06	1.16007e+06
P19426	20261.7	22245.2	22017.9	19779	19599.3	18492.9	20282.4	21395.2	19022.8	31450.8	19282.2	18369.2	19912.6	20695.9	19206.9
P19536	253834	220210	249954	313104	222322	300883	244521	316935	311751	306394	256336	211808	245255	265352	283698
P19783	330018	317666	328798	358794	303123	347044	318253	317633	438608	302877	316311	316389	338046	335402	338874
P20029	1.67898e+06	1.70487e+06	1.74157e+06	1.88773e+06	1.68169e+06	1.82866e+06	1.81949e+06	1.83391e+06	1.59147e+06	1.67289e+06	1.65507e+06	1.60108e+06	1.69476e+06	1.70765e+06	1.68509e+06
P20060	59340.4	71359	55066.2	66795.7	58619.3	62063.2	62717.8	60561.6	59307.8	50891.1	64529.2	61785.9	65612.6	64811.9	56645.2
P20065	125756	142644	63190.6	139188	132267	219184	201158	137838	54815.2	563432	139005	114079	183435	133112	139295
P20067	12771.5	9632.56	6555.39	2836.12	4975.4	2556.54	11941.6	2874.94	3844.81	4982.24	20430.9	12864.1	20480.2	5865.16	13497.9
P20108	274596	279073	289735	290188	276943	289341	283157	302793	283518	253006	269698	270571	278131	268323	270417
P20152	584815	612459	414950	621869	675289	740662	804624	852546	731483	880301	486669	541741	596734	559302	558384
P20444	6563.4	6648.77	7179.26	5967.19	8111.64	9205.79	3950.37	7262.33	9851.28	6339.18	7696.48	4601.12	6612.75	6185.83	8084.8
P20664	15713.2	21719	14968.9	16515	16939.1	13748.6	15375.4	14348.5	22902.8	16697.2	16883.2	19373.5	15797.6	19813.8	18214.8
P20918	14614.5	14412.4	15170.7	11334.7	17383.5	17088.9	23527.1	13009.6	27889.9	14539	20361.5	23300.6	23817.5	17559.4	13992.7
P21107	2575003	2.76025e+06	2.69398e+06	2.96503e+06	3179254	2.86663e+06	3.11713e+06	2.57591e+06	2281676	8925981	2.81733e+06	2609321	3.03709e+06	2.92023e+06	2.90219e+06
P21126	60183.5	67433.1	64345.8	62639.8	74933.9	71277.7	61476.8	72641.1	60847.4	54917.1	68850.1	71081.7	63038.4	71583.8	71943.6
P21278	143390	151137	143234	177481	163894	161777	151503	165863	158922	120810	157069	149055	158309	166434	151326
P21279	236944	249358	242035	260294	252816	264224	264162	249809	250058	213141	228035	216759	228138	244549	242950
P21460	8239.49	8047.94	9278.5	10916.8	8266.39	8441.69	5780.9	7983.02	11106.2	4553.13	7972.35	9335.1	8731.87	9490.54	7787.12
P21619	58541.6	82569.4	49191.1	66401.6	71891.1	103448	105042	108659	81949.8	82291	103071	111298	112373	114739	102361
P21956	34772.9	30470	37902.2	32442.8	34062.5	33665	30520.3	32399.3	30752.8	30280.2	32540.4	39081.6	39168.2	41776.5	40085.5
P21958	36048.4	37464	28079.6	41333.9	30602.1	39266.6	39315.1	36382.7	32617.1	29199.7	34832.5	34748.5	36142.6	34626.4	35606.8
P21981	177497	192204	173133	200204	187532	200594	184002	197632	182648	178851	179882	165462	176991	192952	180383
P22366	22542.5	26142	26944.9	24624.8	26425.5	26360.7	23688.8	24699.3	22638	28034.3	28499.1	29600.1	26365.4	26301.6	25613
P22437	29246.3	32251.3	24939.1	31766.5	23069.4	26460.6	30030.6	29932.9	24373.3	22444.9	26312	24357.5	27227.7	26658.9	23953.7
P22682	21266.1	19027.8	21503.8	23575.8	22049.8	20518	23001.8	22214.2	18007.5	20826.4	21662	23465.1	22526.5	20948	21977
P22892	52584.3	51238.6	51241.3	57688.6	56512.8	56756.6	51153.5	62078.6	56540	48623.5	54389.3	50723.8	56108.3	55205.4	57687.3
P22907	49854.2	55213.4	61135.5	58473.5	56507.7	56345.9	62411.6	55024.3	61236.7	46067.4	67881.6	67047.9	58862.8	68265.5	68486.1
P23116	453641	485600	513007	512567	491572	523038	463199	508173	450210	458726	457828	462470	483977	499444	511951
P23188	6885.46	4793.57	4379.78	4551.35	4864.64	4110	8683.86	5579.3	4770.83	4467.6	8971.51	6943.04	7373.72	7715.92	7027.93
P23198	75107.3	82250.8	71776.5	74442.2	76366.9	80859.8	78328.2	75575.8	73834.6	134175	76228.6	90167.7	85267.8	86814.9	80140.9
P23242	2232.58	3100.91	2895.43	2313.66	2807.96	2399.79	2080.07	2236.75	2407.93	1205.4	2784.87	3418.67	3881.66	4161.21	4253.91
P23249	102978	109858	112633	115345	107599	109787	106055	109229	100609	89254.5	106272	107658	107140	106601	101715
P23298	19319	20037.7	22313.6	22621.6	19999.4	19914.9	18771.6	22518.3	20436.5	16520.5	20686.7	19175.5	20980.4	19553.2	20284.4
P23336	27948.3	34201.9	30294.3	36015.3	26892.3	25012.8	26491.8	33635.9	35547.9	23101.3	28664.1	31697.6	34486.5	29826.7	29295
P23463	11416.9	22248.3	17348.6	18102.2	16293.1	12950.2	16386.7	21595.4	17038.9	13560.7	14075.5	15837.6	15311.6	18478.9	11975.7
P23475	12710.6	11378.9	15820	12587.6	18106.6	12824.5	13522	14376.2	13345.7	8093.73	13087	14489	13943.8	13368	12019.4
P23492	361729	324917	359518	352672	286506	379619	313423	384304	432839	305293	370083	300520	342368	371242	320667
P23506	104466	94596.6	95851.6	112498	85227.2	98900.4	83124.6	113120	105263	83967.1	103511	91439.6	88271.8	90912.3	107371
P23591	93579.4	87241.4	90406.1	98260.3	85537.6	97374.8	98267.2	91135.4	88500.3	79774.8	90939	93126.1	96678	98704.2	86015
P23780	44961.3	51221.2	44473.1	47950.8	39750.1	44489.4	42603.9	45647.8	46733.1	42803.6	48043.3	59430.5	53046.9	42177.9	45450.5
P23949	16000.4	20908.8	19269.7	13323.4	15485.9	20553.7	15905.8	14268.8	12235	13981.2	18409.4	18208.6	16753.8	18859.1	18439
P24270	35857.3	39920	37301.5	39634.6	39427.4	36453.1	34564.3	35857.5	34577.4	32179.5	37102.6	36862.6	37817.5	40003.7	42426.6
P24288	16146.6	10690	13576.8	7907.94	9901.86	10614.8	8663.21	7092.9	13819.5	9641.29	11728.4	7959.68	13472.3	8686.05	12126
P24369	430995	447515	439301	484381	410837	466645	462723	492157	419778	406006	423363	410256	449917	444543	479268
P24452	1.16238e+06	1.11376e+06	1.24143e+06	1.17587e+06	1.0746e+06	1.12538e+06	1.09901e+06	1.26309e+06	1262496	1.00952e+06	1.18598e+06	1.18195e+06	1144363	1145796	1.20218e+06
P24527	290410	303437	310825	341328	306015	333325	306587	339341	309196	288253	304458	291875	314540	336073	335340
P24547	172515	173387	200465	181768	180515	181872	170693	181288	178150	161284	176599	185213	176674	204038	190405
P24638	27751.8	28077.3	32414.4	31881.9	29643.8	29524.5	27763.8	31705.5	28472.4	23688.3	29210.7	28578.1	26128.9	26304	27763.4
P24668	62274	59578.6	65580.6	76217.5	65670.5	70433.7	62455.6	77817.3	67933.7	75043.2	61238.4	68057.7	59407.2	68842.1	60168
P24788	19565.8	22832.6	22456.8	19496.8	19144.5	18193.4	17551.4	16559.9	19262.7	15744.2	9537.94	14366.2	11014.2	9543.63	10486.7
P24860	2138.81	688.638	1573.89	1260.98	740.055	1060.36	1285.05	788.983	1407.73	898.142	2685.17	2449.49	1594.78	862.483	670.458
P25206	304139	297435	311569	317171	313846	336341	308786	332696	306841	279241	323582	336131	351093	374125	345096
P25322	53714.4	55262.8	85172.8	59578.8	52730.4	55734.5	61548.4	62246.4	69851.6	52246.4	66202.3	76852.8	64748.9	86946.1	82745.8
P25444	826706	848387	786979	868199	846888	823666	765927	758619	767621	742068	746384	732420	728478	799658	753655
P25799	37036.7	36234.3	34991.7	38419.7	35084.2	39922.3	35567.7	34342.7	36413.3	28457.6	37765.9	35517.1	34029.9	37670.4	38055.7
P25911	5324.96	4582.42	3602.49	2106.31	4200.97	3856.9	5389.39	3003.61	3789.67	3397.18	5337.47	2798.05	4354.55	4387.03	4344.79
P25976	41907.4	42778.8	40185.3	44129.8	45883.5	39779.5	44919.6	41717.9	41160.9	38099	45456.5	44034.9	43560.7	41490.9	38597.2
P26039	498252	494914	535758	516461	509106	511762	489917	489889	476210	455966	488574	504383	503269	530347	503357
P26040	36334.6	37452.9	43212	36873.5	39621.2	38088.8	33588.8	35026.7	38229.1	38708.6	32125.9	35053.4	38202.9	38867	34607.2
P26041	1082732	1.08803e+06	1.08397e+06	1.26895e+06	1.08047e+06	1.2598e+06	1.13017e+06	1.2092e+06	1.06723e+06	1.09438e+06	1.06899e+06	1.04344e+06	1.09475e+06	1.1762e+06	1.18405e+06
P26043	3.1356e+06	3096518	3.35142e+06	3.77244e+06	3.50896e+06	3665898	3402486	3.52342e+06	3.23849e+06	3.08617e+06	3.10619e+06	3187547	3.33305e+06	3.61726e+06	3419267
P26187	26272.7	27425	25178.2	26452.1	21694.5	23796.6	26627.4	25986.1	25455.3	21080.9	24816	25780.5	26867.6	27341.4	26015.3
P26231	245644	254509	255581	267926	261400	275197	261403	274323	258579	230428	245131	253475	255654	275467	274995
P26323	36205.3	43578.6	37171.2	38723.5	49218.4	40913.8	44103.2	35118.1	32156.7	33376.5	28797.9	35952.2	37676.7	37746.5	28222
P26350	1.84459e+06	2.21761e+06	2.0973e+06	2.2904e+06	2.59712e+06	2.3523e+06	1965245	2.13588e+06	1.86902e+06	6.51132e+06	1979893	2.22341e+06	2196123	2.16764e+06	1.93154e+06
P26369	221247	224921	226199	233336	218819	243234	226653	230857	238554	217082	171555	176848	164629	159566	163844
P26443	338302	325472	333148	390491	322214	365996	331136	374050	363869	283639	332052	299985	326678	345510	356467
P26450	21059.1	21194.3	20190.8	20408	22631.6	20902.9	19387.4	20794.5	19081.2	18794.8	17654.3	21032	21969.5	21252	18085
P26516	163466	177272	161505	163519	159891	172743	177652	183852	184963	154657	189787	168724	155416	156854	190376
P26638	177808	175841	196618	171976	169154	187640	179121	193867	173888	176620	196787	190878	207782	204939	214879
P26645	134580	152924	167198	162251	184825	151289	131839	151368	122986	360679	135849	170788	161817	163934	149799
P26883	899308	603574	967040	563950	632587	934923	787541	969988	1.40758e+06	1.27184e+06	769966	610190	750440	963510	935360
P26952	12987.2	11531.7	11142.8	11067.5	8342.17	12245.7	12989.6	11551	12455.6	8930.21	15133.4	12683.3	15711.3	9061.86	10404.1
P27046	103990	98647.4	107640	105886	104593	113194	102304	110954	111222	92692.5	96976.7	101738	105443	106944	104342
P27048	163764	140585	158120	193377	144428	193561	171515	207913	203612	153719	174955	153752	174860	191870	189927
P27546	277296	291171	302929	298000	308450	314162	302013	300479	262169	609460	272992	302791	292592	298775	288935
P27577	3374.69	1796.76	1069.64	711.009	924.954	1370.12	3423.86	1428.89	3619.81	1383.25	4768.22	3310.31	2135.34	1617.09	1687.01
P27601	15540.1	18960.9	12299.6	10377.2	11848.2	9869.38	13416.1	10898.1	13447.1	11019.7	14744.3	14421.3	15411.6	14207.3	11468.6
P27612	86256.3	94165.8	97321.8	99206.7	98586.2	96478.7	92988.2	95869.4	92594.5	90238.5	93236.4	102970	96190.9	105844	97378.4
P27641	11611	13313.6	11646.7	11693.6	11802	10805.4	12217.9	12548.4	13173.8	8783.22	9997.5	12818.8	12618.7	12298.8	11508.2
P27659	305835	279507	312448	356076	312048	337831	278017	372301	304884	266226	290800	269028	289427	316943	309522
P27773	2.06676e+06	2.12757e+06	2.13266e+06	2.27e+06	2.14896e+06	2.27417e+06	2121235	2241754	2.01593e+06	2.12943e+06	2.12508e+06	2.08648e+06	2.05798e+06	2.22689e+06	2.26843e+06
P27808	30362	26950.5	31494.3	32992	28519.4	31272.8	30017.8	27717.7	33491.6	23989.8	26040.5	28354.3	29861.8	30451	28135.1
P28063	53609.9	56622.5	49004.4	61242.5	52025.5	61548.8	56216.2	57318.6	56912.8	55320.2	52023.2	55204.6	54332.2	56918	60280.2
P28271	39484	43000.1	40932.6	42914.7	43318.7	42464.5	42180.7	41672.7	40877.3	38790.5	46528.9	46491.7	49349.5	46033.8	42947.3
P28352	158672	172403	168145	185282	174477	172653	169067	157715	160146	182896	160730	193544	176502	166182	155082
P28474	343630	348362	366607	432708	336815	428480	382544	368115	360563	365509	341434	347958	369346	409496	444974
P28656	600946	581236	592073	480141	541919	544342	612313	500812	477621	476560	647896	585581	550629	589124	583697
P28658	62964.9	70375.7	75126.8	68057.3	59234.6	61484.3	68705.7	70031.2	70901.3	50979.1	64886	70970.6	66040.5	73015.1	72264.1
P28659	33610.8	30704.3	35465.8	42191.3	36606	37788	36538.4	46563.3	42122.5	33378.6	35630.7	32618.5	35621.5	42180.2	39626.4
P28660	97923	98032.7	102266	112983	100056	110288	106203	115297	108294	83998.5	103418	106611	103521	110830	107277
P28661	48090.3	67020.3	57055.4	71888.9	63627.6	62002.9	56540.8	55016.6	57426.4	55837.6	51266	46414.8	53644.3	59208.2	56170.7
P28667	143591	160584	176755	170062	161027	151728	139826	123048	118144	462748	140676	179331	184100	177874	165092
P28700	7050.48	5426.67	5994.53	4282.44	4647.22	5707.33	2835.05	3648.21	3944.12	5800.48	6055.2	6345.01	3480.46	5825.17	3737.91
P28740	29461.8	33092.1	33698.9	33070.1	31648.1	32753.3	29557.9	31916.4	31506.6	28042.8	28496	30268.6	30875.7	32941.8	33112.6
P28741	15480.9	15759.5	16209.2	13129.5	14590.7	16562.8	13057.9	13553.9	13958	12214.8	15584.1	20162.7	16600.8	17222.3	16778.8
P28798	123701	114620	114770	122450	125809	155489	127873	144394	135287	292833	133589	113273	135143	140397	138462
P28828	32098.7	36233	33394.5	34685.6	36948.3	30237.3	34753	34486	34160.8	26926.9	33485.6	35093.8	32997.4	33589.5	36179.4
P28867	10802	12688	9979.52	13351.1	10309.4	9983.34	8905.42	15205.3	16951.9	8732.34	12846.9	10718.9	14564.7	11353.4	9643.62
P29268	34238.5	38341.2	24103.6	30154.6	32592.9	37955.4	39713.2	36250.6	32651.8	37818.8	22974.4	21900.4	26600.8	21174.8	21481.3
P29341	541901	558843	555973	549161	535742	545050	517071	535536	533252	468744	552611	530293	556353	586590	548922
P29387	21574	19739	11283.9	15161.1	8498.08	6256.67	14462.1	13841.9	19641	13339.5	20181.2	8887.32	18969.2	13865.5	15334.2
P29391	51443.5	46949.6	69014.2	50885.7	47891.8	63775.7	65439.4	72750.9	64979	68409.8	112210	125868	117358	117847	111955
P29416	68964.2	74347.6	65096.2	71311.7	70906.1	75435	74567	79818.4	73208.1	56548.3	86485.2	91123.4	83200.7	87149.1	85560.6
P29533	6430.1	10761.3	5342.36	8936.98	5507.36	20912.9	20591.3	17171.5	20840.3	11866.8	18833.8	28803.2	29990.5	25760	24411.7
P29595	195101	147482	209232	173040	177895	129380	274972	136071	160585	398003	127274	146224	258383	185548	195548
P29758	135255	125146	127659	137035	121543	122083	122172	127836	122933	98372.5	140848	126784	134110	133648	130740
P30280	22937.2	15289.9	26549.1	15228.6	18393.4	19602.7	18461.1	19996.5	22352.3	14673.1	21133.9	21190	22670.3	14560.4	17707
P30282	8091.26	6975.35	7605.48	10278.1	5926.99	8953.85	10104.9	7775.02	8903.19	7103.45	9159.45	8459.71	8598.77	7476.96	7037.38
P30285	86644.7	90533.4	107002	92121.1	101820	95356.8	89582.3	100722	93278.7	75761.1	104326	106329	110335	113021	111604
P30412	157699	149333	147717	149081	155259	166073	194114	149462	180943	143258	174508	128055	158566	158651	168369
P30416	101463	100460	116930	121374	105040	110704	95811.1	116676	109775	93077.7	99362.4	103627	103079	111319	106356
P30561	7228.18	7605.89	9857.25	6661.72	7914.51	7068.82	5290.31	10376.3	11496.2	8171.79	10051.4	9046.34	9486.7	10396.1	7237.77
P30681	112452	131770	117040	133586	136413	133109	128168	124492	110106	284740	106227	109577	118183	122370	119856
P30999	210904	196907	211954	225502	215589	222726	204430	215966	213472	174486	204276	195422	200561	213881	213013
P31230	98128	90363	104189	99675	101056	104850	94967.5	101595	98633.5	88488.9	101248	93895.4	101030	100521	105785
P31324	179748	189916	160401	195351	189742	206537	195398	186302	176044	172290	176935	179599	172914	177294	178322
P31695	29618	31845.8	36448.4	32401.8	36859.8	34326.5	32070.7	29991.6	24922.1	28584.5	29267.1	27396	31761	29741	31477.2
P31750	29067.7	34400.1	32131.9	34272.7	33859.7	31773.6	29676.7	34464.6	36379.1	24979.8	27489.5	32246.1	31977.8	33373	31411.7
P31786	221895	201723	179770	250235	242380	240795	253850	232200	162080	697326	245026	198557	243050	239513	197378
P31938	100630	106131	105688	110068	112000	102083	97873.5	107219	93919.8	91388.3	97318.1	110485	104474	107667	106096
P31996	15581.3	14868.3	21516.8	17458	15957	20412.2	16766.3	18428.6	15470.6	21111.1	21834.4	26321.4	24944.8	25827.5	26643
P32020	120504	124663	114436	129131	104804	122717	126172	114380	109517	135626	117439	114057	116787	126534	117442
P32067	227096	256869	251217	264428	278151	247040	237141	247827	235446	211781	178361	192921	187038	198030	184230
P32233	68388.6	78520	79474.3	80308.7	76028.6	76187.9	66605.8	75966.9	61596.2	58068.2	69138.7	70986.2	74550.6	74062.9	74319.6
P32261	28240.9	25229.9	23460.3	33091.5	28319.5	42569.6	32240.2	35269.5	39584.6	29881	37960.1	36576	36494.3	38398.9	35588.2
P32507	84670.9	85807.8	90452.6	84657.7	89181.3	86386.7	78538.2	80886.6	78985.4	89727	85642.8	82736.3	82119.7	83496	80864.1
P32883	75900	84668.3	75645.3	80653.4	64956.9	69215	74492.9	82752	84139.9	50176.2	76905.8	66575.2	74489.8	77442.5	83039.4
P32921	245756	257576	269687	282055	238039	280068	268747	296225	258220	215378	262385	257229	271973	268263	277180
P33174	10547.3	11245	10457	9816.8	9549.12	11733.3	11939.4	10072.5	11848.7	8287.69	14260.6	11296.9	10126	13464.3	13659.6
P33215	13285.5	18292.2	14772.4	14382.9	16545.9	17283.4	15068	11972.4	12797.1	11380.3	13893	13772.6	15456.2	13201.8	15632.6
P33609	14272.7	17523.2	17893.8	16739.2	21154.2	14489.5	11603	15173.3	13408.4	11450	16315.4	16091.4	18800.5	17760.6	16932.3
P33610	16828.4	20878.8	18580.3	8949.29	11511.4	13945.9	28014.9	13716.2	25666.8	9609.64	22437.8	23440.6	19421.4	16140	16546.6
P33611	12333.9	11338.9	12631.2	10888.4	10653.3	11398.4	10647.9	13007.9	11042.8	10978.6	11367.4	14408.2	14067.4	13566.9	9824.07
P34022	324938	363641	395955	384104	366135	381489	341967	348548	346827	527388	350216	337551	362810	372639	373119
P34152	109131	117446	111986	124674	114707	120393	106451	117153	117878	99696.8	109152	110615	111941	113516	106530
P34884	1.42749e+06	1.4973e+06	1.68754e+06	1931122	1.35664e+06	1.54064e+06	1.43075e+06	1.94614e+06	2.33377e+06	1.76885e+06	1.57282e+06	1.61712e+06	1.54098e+06	1.55806e+06	1.95939e+06
P35123	48071.3	47869.7	49824.8	47396.2	45578.5	48376.3	43358.4	47664.4	42470.9	36168.8	48359.6	48934.6	48039.8	47527.9	46445.3
P35174	4727.6	4588.46	3611.54	1509.38	3112.33	1800.55	3010.85	917.091	5010.39	1504.07	3096.39	3208.11	2649.3	7382.27	3000.38
P35235	49094.9	46262.8	48676.9	49473.2	47885	47896.5	47489.3	49084.8	50300.6	39684.8	48061.3	43308.6	48599.4	50806.9	51952.9
P35276	27189.2	29582.4	31634.7	26357.1	28194.2	27289.1	28071.7	27139.2	27676.2	23978.6	28968.3	35003.1	27481.5	29984.9	28336.4
P35278	318350	354542	360156	312990	380360	367508	350798	346829	311871	310915	356850	305524	334055	335554	345579
P35279	224124	216067	253236	247432	209538	255700	217957	237108	223361	214269	224922	210577	227742	228762	226795
P35282	317914	334694	314842	332662	293015	319808	316421	322625	335336	303115	344378	318230	342146	367326	351997
P35283	23487.3	22592.2	25953.8	26678.3	25921.5	25232.9	24536	24637.4	24469.4	19383.3	24482	23728.1	25542.8	25308.3	26826
P35285	24233.2	32619	26594.7	25941.3	24823.3	25533.4	27534.6	22551.8	25688	20129.4	31423.5	25761.6	31617.4	29231.1	27114
P35288	19608	26693.8	21432.9	22812.6	24851.1	19825.2	23065.1	21937.4	21672.5	8084.19	23333.6	27544.3	21199.9	20575	18624.7
P35290	12177.4	10158.8	15433.6	10238.2	6820.97	8077.68	11394.7	21251.9	6239.46	8502.35	12453.7	10597.1	5923.8	11783.6	18125.2
P35293	123500	108074	117608	117597	116062	106652	123528	111384	117228	106139	125571	111465	110125	119398	115715
P35330	654416	659447	647995	621203	721045	778909	726541	652242	642003	615244	639880	647603	630650	684732	628981
P35456	25345.1	29857.3	28169.1	22577.7	39272.1	28488.4	27455.3	23905.7	21516.7	26780.2	28059	28898.5	26989.4	26491.3	26091.1
P35486	197321	193601	212146	214299	181892	233229	197300	223491	194957	178121	206557	188029	195569	205745	201451
P35505	48266.5	56003.9	54563.6	57766.2	46435	56092.9	53187.3	56456.3	65134.3	48728.1	56070.5	55177.3	59576.7	59244.3	69816.7
P35550	78456.8	80135.7	84038.9	87627.6	84064	89069.8	75605.4	90531.5	79373.3	68205.5	63113.2	65319.1	68454	64753.1	75889.7
P35564	532854	553908	649365	612136	643928	621085	521678	638308	579491	547470	562325	630861	631869	666838	620052
P35585	308052	352334	339243	364320	328979	375417	333939	370532	350132	277101	319868	327698	350486	359586	377618
P35601	32970.4	46395.8	38292.6	32500.9	37901.6	33340.7	32671.6	35547.6	35704.4	33057.6	35512.5	39236.6	38164.3	37129.8	29919.9
P35689	19846.5	27690.3	27546.9	25159.3	28933.9	19211.2	21978.7	16235.6	13905.1	27573.6	24649.7	34858.8	27424.3	20613.4	20148.8
P35700	1.65788e+06	1.609e+06	1.71454e+06	1.86863e+06	1.59624e+06	1.76997e+06	1.70204e+06	1.79869e+06	1.75114e+06	1.65004e+06	1.73753e+06	1.69203e+06	1.67444e+06	1.83647e+06	1.87477e+06
P35762	158789	169088	154264	133719	112086	194220	90124.3	175110	116473	142134	151381	145199	167117	159012	185731
P35821	51629.6	54244.6	62860.4	57598.2	49513.5	63928.1	54180.5	62817.2	60385.4	51964	56803.2	56079.9	59240.9	62668.1	59403.3
P35822	6366.76	5324.03	7256.03	3900.5	4197.51	3459.88	4303.35	5489.06	7344.41	4135.38	6202.48	7172.19	4978.25	6676.1	4935.6
P35831	76484.6	74109.7	89673.9	85152.1	81614	83287.8	78485.1	78792.9	76827.7	69546.6	78047.9	80364.4	76675.4	80808.5	78614.5
P35917	13723.1	13070.9	15629.4	13157	11428.1	12692.1	13457.3	11954.4	12676.3	8635.19	14307.4	16568.9	16036.3	14221.8	13461.4
P35918	19052.2	22027.9	24482.1	20658.6	23921.6	21793.8	20760.8	21205.3	19712.5	20943.5	23941.8	27532.2	27678.9	29534.3	25120
P35922	41162.9	46720.3	46253.3	45679.3	49811.4	39592.9	45459.1	40940.4	38404.8	30577.5	29876.2	31152.2	31042.3	33730.6	30014.2
P35951	11140.6	11356.6	9736.99	10048.4	12312.1	10372.7	11126.5	11447.7	11973.8	10128.4	12066.5	13451	13143.4	12888.1	15363.2
P35969	8100.37	11128.4	6381.94	8567.36	6866.22	5840.98	9792.09	6102.83	7725.55	6618.13	7395.14	9083.92	11262.2	5693.4	6262.54
P35979	766773	809198	791746	776539	820035	805321	786682	772899	674393	662949	775345	795502	793413	872408	855743
P35980	1.09617e+06	1.07802e+06	1.06988e+06	1.22576e+06	1.26498e+06	1.2294e+06	1.10496e+06	1.10532e+06	969548	1.00553e+06	1.05245e+06	1.03915e+06	1.1093e+06	1.23358e+06	1243925
P36371	27541.8	28951.5	26724	35904.3	29704.9	35915.4	26593.3	33529.2	31551.6	28661.9	31528.8	36938.1	34015.9	29309.8	34429.4
P36536	41047.8	43681.3	40926	42341.4	47453.4	45273.7	43826.2	39689.7	35361.1	44460.5	46268.2	39491.2	41291.9	45952.3	46255.6
P36552	18488.5	23808.3	21597	19306.6	22239.9	21139	18405.5	20925.5	28178.3	19825.4	25773.6	23811.5	20107.4	22288.7	22695
P36916	95393.4	90051.6	99134	101189	98500.2	97300.2	103504	104190	85880.9	80794.9	86039.7	97841.3	97507.5	96405.1	87776.3
P36993	13971.2	21417	15813.8	10244.6	13392.9	12642	13435.9	11574.1	13920.5	5373.38	11910.8	6033.44	13134.2	13802.8	13419.8
P37040	345024	353583	374579	371664	382725	410106	371267	368011	357059	319284	397750	385158	392120	394818	398299
P37889	11778.1	15508.6	8588.06	16219.7	12758.8	10747.1	9855.62	12674.8	9938.16	8332.23	6261.11	4453.87	5996.63	7434.62	7050.67
P37913	61730.4	61380	74001.7	68872.6	71162.5	64386.8	61464.7	63664.8	59794.5	66917.4	69130.1	83692.5	79464.5	80020.6	81349.8
P38060	62486.9	67025.6	61254.5	59747.9	79715.8	65960.2	81259.8	63881.2	66811.4	54929.5	67418.4	63647.2	73316.6	76218.3	78286.9
P38647	708397	636957	794539	765912	713884	781643	706960	751353	702406	655315	689294	684128	690428	710739	701072
P39054	122645	139144	145503	132314	139842	132240	137473	129886	123708	120241	135096	148496	133750	131400	134991
P39061	272608	288938	238542	306751	282984	258178	239771	256145	232828	227109	231938	232182	248325	235301	224557
P39098	9254.88	9273.14	7629.94	11260.2	9075.84	12160.7	10298.6	10609.5	9721.73	7258.2	11774.2	10035.5	10157.4	8386.08	8854.46
P39447	203991	217147	197411	231192	234923	234594	217976	234912	209665	199510	198743	201851	204852	208004	195967
P39688	8569.02	12488.5	11538.9	6840.02	9476.39	11111.6	8682.54	9744.87	12270.6	8294.22	10331.8	12751.3	13717.9	12307	10486.1
P39689	30821.8	27185.9	37050.8	26922.6	30352	30761.3	30175.1	31837	30751.9	29317.3	35300.2	35962	35874.8	34086	33491.6
P39749	152608	161426	149495	170708	175551	153741	152759	170274	149553	121251	145181	134790	158541	162504	148081
P39876	121336	112473	87403.8	120099	121783	154962	148802	153716	135993	129542	135583	116300	124065	135126	146685
P40124	253919	254419	295756	279860	267740	287753	254811	286197	259794	257921	268474	285896	284098	289943	286921
P40142	428337	449587	455725	479039	479230	496702	450076	468333	419255	417716	414699	444958	445188	452164	457945
P40201	9147.55	8731.11	6987.36	9636.21	8722.78	9363.9	9611.81	11722.8	8638.68	7983.88	7734.61	8037.41	11347.1	8556.71	8145.8
P40224	72661.1	81661	42435.9	104292	92312	107767	91552.5	114137	54945.2	55657	52102.6	48329.5	42980.5	44679.8	70151.9
P40237	6250.44	5219.28	5148.41	6316.21	7198.6	5690.4	5983.32	4817.38	5725.42	5193.43	8951.91	9022.83	8555.72	9482.27	8895.35
P40240	20289.1	20243.2	11956.9	15937.9	13048.3	15239.4	18690.9	16256	23189.5	7674.63	15670.1	11912.3	15947.9	21716	13318.2
P40336	118736	122401	128685	128182	114962	141629	138338	148502	163842	115523	135084	149505	147178	149390	149804
P40338	7556.17	12452.3	12088.9	1155.07	5002.73	5937.5	9038.35	6223.93	7925.71	1667.57	9144.73	13643.8	5996.02	8022.08	7634.08
P40630	37302.4	36845.6	38425.2	47510	34374	40910.5	37768.5	40950.7	37506.1	77532.8	36420.8	30831.2	36866.1	35547.2	36149.9
P41105	464684	458559	481811	560616	549479	572255	487149	586535	445261	518931	461727	478785	478570	491091	498991
P41216	7388.08	7439.32	5454.33	6894.73	6219.5	6114.69	9829.18	7766.22	10441.1	6338.43	14341.1	13950.2	8967.35	9596.03	7262.13
P41233	6343.12	8195.62	14171.4	4862.93	6434.19	5563.73	7184.75	6872.48	6071.69	4475.81	7056.59	8358.17	12014.8	6692.3	4922.86
P41241	39371.9	42692.5	36009.6	35958.3	36964.8	38523.8	39949.5	36177.9	38554.6	31838.6	38249.7	35013	39030.8	39197.9	38238.7
P41731	29207.2	29825.3	33240.5	38000.8	34169	47848.2	31452.5	46311.2	31049.7	33435.2	53250.8	57735.4	59074	62818.5	68298.3
P41778	2573.21	2123.19	3040.36	2783.23	975.687	2499.9	4284.41	3208.72	3594.19	1346.79	2999.88	3879.09	3974.18	2249.15	2324.72
P41971	10200.8	9415.03	10092.4	10824.6	10451.4	8539.84	8295.26	9630.26	8043.12	4625.65	6332.8	7550.45	8923.07	7647.08	6559.07
P42125	126706	126636	115761	139820	113616	132347	128380	133807	134693	102309	121040	117936	121236	129141	126911
P42128	25984.5	29641.9	29461.6	31323.7	29716.5	28118.9	23204.3	31302.9	22624.8	20147.8	22154.5	28922.3	26267.5	23773.4	28621.9
P42208	430547	428194	440733	456359	414939	422358	430796	428923	411315	377945	419512	395808	427703	444796	439608
P42225	238578	209884	214829	230901	198416	237487	228914	233037	246062	211672	201721	238668	218794	228933	254448
P42227	38531.6	39339.7	36183.5	40049.9	35331.2	37491.7	37169.8	36640.2	37153.5	30003	38881.7	34448.9	34604	38715	39923.2
P42230	17867.2	16494.3	12995.1	18378.8	12852.4	15083.8	16619.8	13801.8	16224.3	11637.5	16566.3	14527.8	17931.7	14047.8	17100.7
P42232	19123.9	15003.8	10551.1	4840.2	10552.7	6715.09	11094.1	10836.8	16011.2	9250.43	12500.6	17693.2	13759.5	11275.6	13628.1
P42337	11517.2	3854.72	2236.78	8289.63	2772.58	6976.6	8578.59	6970.91	11662.9	2270.22	18298.2	20316	17490.4	13409.1	8097.8
P42567	25765.3	31194.5	33258.4	31248.7	27275.9	29216	28230.1	29417.7	27936.9	23369	28241.4	28693.2	29916.2	29014.7	30502.5
P42669	34578.8	36562.1	30106.1	34497.9	32602.1	32361.9	31568.6	37072.7	29169.6	33584.2	32095.2	30411.1	32630	33746.6	29787.6
P42859	68746.8	77467.1	72913.5	72835.9	65190.8	78424.4	68712.3	75288.4	74216.3	66446	80559.4	74158.9	80287	73062	73188.1
P42867	19722	21675.8	17056.6	15840	19185.7	13842.8	23068	15824.3	15117.8	18678.5	17097.5	15327.7	16769.5	18279.3	14849.7
P42932	666040	655235	723379	729745	686508	724849	655003	682753	686872	609915	642348	670557	696646	730204	724010
P43135	20092.1	20272.9	21663.3	21788.5	23081.7	23615	20704.6	21019.2	20026.3	19567.3	14941.3	18224.2	18513.5	18277	16471.1
P43247	125439	133696	130791	143383	128553	125335	120504	123457	109234	89075.4	136554	158754	133918	141838	140443
P43274	1.40289e+06	1.69444e+06	1.36947e+06	1.50635e+06	1.7637e+06	1549871	1.50359e+06	1.41474e+06	1.24651e+06	3.86814e+06	1.06287e+06	1.1767e+06	1.28478e+06	1.142e+06	1.06056e+06
P43275	111007	117191	90106	114421	95052.4	83254	100911	92330.1	93891.1	122380	82768.7	68039.6	79621.1	78766.7	63664.3
P43276	1.01431e+06	1.29034e+06	934229	1.10185e+06	1.24728e+06	1.23942e+06	1.22348e+06	1.19894e+06	1.05239e+06	3.02778e+06	936858	963697	1.13989e+06	1047782	930705
P43277	2.70538e+06	3767455	2572577	3199849	3.76695e+06	3.15062e+06	3.40082e+06	3.07594e+06	2606517	7.86392e+06	2.2626e+06	2.1571e+06	2.52452e+06	2.36609e+06	2.27225e+06
P43346	8159.37	8396.75	9074.67	7312.19	7443.86	4871.39	6431.14	5071.07	6972.17	5088.83	8213.54	8323.63	8468.83	8471.39	7059.98
P43406	38906	41903.1	47690.9	42069.8	41164.8	39002.5	38570.3	39184.3	36944.9	35880.5	41909.9	43831.6	43185.6	42301.3	43926.9
P43680	16758.4	15782.5	15829.3	11337.6	11495.3	10122.8	12004.7	12974.9	18252.1	12712.6	10457.7	13472.6	14410.3	11836.9	13391.6
P43883	22853.1	26279.2	16309.9	14734.1	7966.55	9873.68	40438.2	15435.3	10682.5	10675.5	11256.9	9572.05	9922.65	13404.8	15223.4
P45376	404978	425017	433169	475943	432925	464841	400236	456804	401995	398339	383030	392940	414169	440350	449082
P45377	293539	274510	368169	341596	361365	309869	270140	299167	293682	274086	263520	321230	300586	304727	310482
P45481	11407.6	13197.8	12674.9	13354.9	11067.1	11470.3	14506.7	13259.6	10696.9	10347.9	11724.9	10932.3	14136.5	13963.5	10681.5
P45591	154956	163830	167909	171747	180551	177830	176324	183592	158986	170238	172597	170586	167998	179499	159162
P45700	39191.7	43865.9	45505	40330.7	40563.4	47525.6	39664.2	39220.7	45294.7	39726.6	44032.4	47025.9	47718.8	44767.6	44908.8
P45878	89482.6	108453	98821.9	112647	116730	112337	121541	104321	130866	117198	95291.4	97690.7	98845.5	131024	105962
P45952	118998	118683	116697	123033	133851	126949	116639	128501	122713	113814	117599	116427	115221	117780	113716
P46061	106460	107920	113580	102059	111437	106228	103262	107373	100939	97978.9	114088	118703	115572	121991	113840
P46062	106533	108981	110438	111338	112697	112258	111926	112767	101088	94059.3	114570	113114	115034	115719	108316
P46414	9359.52	12774.8	10249.7	9979.46	10329.7	10191.4	10222.5	9596.02	8000.26	24704.3	8936.24	8896.01	10305.3	10334.5	7618.32
P46460	96863.7	91602.6	104389	105570	96526.4	104043	98798	107864	96312.7	91740.1	99443.2	105137	101736	98906.8	101841
P46467	62947.2	66708.7	71814.9	68304	72604.8	69019.4	62488.1	67755.5	62840.8	55404.9	64319.7	65590.6	69336.6	67710.7	71366.4
P46471	370456	365455	391088	395982	377767	389903	347589	390858	361540	319052	362158	372287	377220	395631	389596
P46656	8374.37	7959.82	10089.7	11704	8760.13	9690.76	8616.61	7785.9	7879.17	26494.9	8350.22	9205.63	8727.96	9261.46	9029.91
P46662	17532.1	17371.2	14366.4	17788.8	14158.5	18208.3	19749.1	19966.2	22623.2	12050.4	18248.5	17590.5	20082.9	13965.4	17327.9
P46664	186333	201843	208214	219597	216933	200965	200771	205304	183220	158364	197983	207448	219316	226112	205149
P46718	10240.8	12252.8	12868.7	5637.76	19932.2	7150.5	7841.02	14501.8	18286.6	8730.81	20950.5	11615	25676.7	20507.6	11334.5
P46735	58856	64374.3	69045.8	67070.6	72881.9	66586.1	59373.9	65717.9	59494.1	53477.9	60927.5	64577.7	71200.4	68954.4	66208.8
P46737	36389.5	33551.8	36551.6	38425.9	35771.9	29032.6	41981.3	34419.7	36389.4	34366.2	39655.3	48195.9	39492.6	38364.8	38810.5
P46935	535460	530529	591375	568341	549495	568384	542976	566891	509568	451440	485246	494250	491649	538971	522788
P46938	26872.2	32827.2	35535.4	33401.5	30457.3	34885.5	30854	33848	31374.8	76204.1	32459.2	35818.8	37334.7	37960	38163.1
P46978	156107	150405	147546	166807	157407	164392	147316	160697	141165	134826	144130	152167	155208	166995	150128
P47199	54085.7	51186.1	53784.9	55995.4	47397.6	48046.1	58906.9	47878	49228	43439.1	55319.7	52582.5	51391.2	47528.7	56572.8
P47226	58532.1	54528.3	63821.2	63136.7	62298.6	67118.4	59138.9	69884.3	58580.5	52136.8	56030.5	50345.5	55303.4	61055.9	60195.7
P47713	38008.3	38325.4	36885.2	39440.2	36012.2	38321.7	36349.9	36109.6	35845.5	29867.1	35673.9	36443.1	33879.6	37335.3	37535.6
P47738	1.12289e+06	1.12326e+06	1116511	1.22239e+06	1212813	1.38479e+06	1.20215e+06	1.30605e+06	1.08993e+06	1.09141e+06	1.1589e+06	1.03655e+06	1.17984e+06	1132316	1.21702e+06
P47740	49977.8	53804.8	49557	52626.9	41500.6	46865.1	56781.6	50848.2	48071.9	45649.1	51839.8	49751.8	49387	45887.5	45556.3
P47753	248465	227231	252899	231931	260692	242295	238333	242146	229012	252973	224860	227673	243910	245156	240100
P47754	200560	192409	183419	213185	182780	223882	192232	201294	203744	193128	199919	196698	204473	196221	193203
P47757	314440	273968	310220	315549	316631	350238	295819	360411	352522	267346	302107	280937	288077	312862	284123
P47758	96571.2	101029	113007	90725.7	104642	98464.6	94487.3	92677.7	89305.1	91353.1	97984.1	105723	113442	105359	96479.6
P47791	185181	190421	180451	188811	176664	206185	203234	177203	188354	157812	191150	186609	193054	201683	207891
P47802	57099.2	65237.2	63197.7	66936	74319.4	70468.2	62945	64726.1	56848.1	48854.2	61102.5	65259.5	64633.3	61976.2	62402.7
P47809	37378.4	43562	36498.9	37789.1	37331.1	35338.6	38761.4	42193.7	42026.9	34975.6	39185.3	38915.7	36372.2	35678.9	38200.8
P47811	39420.1	39375.6	41987.4	46306.8	35870.8	37279.1	37480.2	45939.8	41635.9	35793	40295.7	40326.5	43138.3	38338.9	41090.8
P47856	26058.4	26706.2	30060	30178.4	27758.2	29543.7	26745.5	30546.1	27794.4	24436.7	28250.3	29456	31095.4	30241	32052.5
P47857	72970.7	72314	75958	85891.8	73264.2	77021.8	66111	79877	78560.7	69417	77959.3	74508.2	80460.9	75696.7	81135
P47877	2008.79	1831.51	2371.53	1232.68	1825.19	4434.58	3239.44	1292.86	1085.09	1964.3	10026.4	11389.6	8758.46	10311	11271.6
P47878	48900.4	51231.1	66945.3	45285.5	53916	41593.5	46565.2	41920.5	43705.2	110341	33215.7	39794.7	40495.1	36878.9	36107.6
P47879	11813.1	14403.2	12042	10710.3	10783.7	9739.39	13252.8	8774.34	9449.67	18574.1	13186.7	12921.2	13864.1	12137.2	12618.7
P47911	966795	943941	994872	1.14968e+06	1.14673e+06	1.05498e+06	991866	1.13329e+06	849127	878750	967815	879622	1.0179e+06	1.0832e+06	1.12275e+06
P47915	268402	307824	303371	354350	264306	263355	342154	256360	195192	583657	275368	265943	280919	340578	314803
P47931	7473.98	7767.24	11056.2	6486.6	5305.11	6971.99	7052.72	6772.46	6420	9108.91	6746.57	6256.7	8714	6599.65	4991.52
P47934	10966.4	7852.92	8981.85	10657.6	8823.18	8736.8	10408.2	10234.2	9833.85	6884.54	9112.61	8220.31	10319.5	9492.28	9654.33
P47941	63207.9	70164.7	69758.5	76437.9	65812.5	62734.7	57969.2	72904.5	73411.2	74455.3	68819.2	70167.1	72688.5	73049.6	73934.9
P47955	1.44438e+06	1616799	1513595	1.13809e+06	1798053	974795	1.63416e+06	1.0519e+06	1.53343e+06	1.02034e+06	1.72365e+06	2.27022e+06	2.42423e+06	1.11872e+06	3.07407e+06
P47962	359978	307796	364078	371614	323341	358339	334550	365556	385849	302377	340026	291705	331600	386031	362969
P47963	965345	882979	957800	1.04867e+06	895654	1.01917e+06	897326	956678	841302	869906	895128	842104	887513	916690	949125
P47964	376925	349447	385902	418331	292844	375123	356820	424482	455448	428683	370559	298031	365717	377224	388654
P47968	51186.1	60695.1	49744.1	53941.9	52492.8	55016.9	54694.2	57162.6	54730.9	46634.9	63891	49438.9	60745.7	55850	51648.6
P48024	131086	196013	201555	139217	161545	366362	197105	180277	181384	293519	166294	318074	135561	189219	103638
P48036	1.89657e+06	2111874	2.05505e+06	2109570	2.05614e+06	2.2766e+06	2.28282e+06	2.1339e+06	2070675	2.07445e+06	2.23665e+06	2.2429e+06	2.26604e+06	2.28856e+06	2263365
P48302	18545.6	22914.3	22101.8	24411.3	17137.3	20663.8	22395	24074.4	24106.8	22965.7	17712.3	18738.6	19198	21614.7	19609.9
P48410	27130.5	25525	27497.6	24700.9	25717.6	28178.5	25519.5	25448.9	24786.5	16289.4	31024.4	27661.9	28967.7	24616.4	26777.9
P48428	91441.2	88581	88090.1	85508.7	170578	131972	114420	136292	55580.2	258249	84614.3	127517	101908	83039.2	96839.7
P48678	379264	439342	324556	405545	448331	634961	650523	651499	573351	582736	610076	679553	703705	677961	638538
P48722	7950.6	5932.94	7847.64	6310.61	3696.52	6799.2	3666	5706.74	5688.94	4434.67	5721.64	5096.65	7364.34	4505.23	5527.6
P48758	88057	88434.2	86689.3	90285.5	82229.6	88810	93748.2	91927.5	82475	75312.4	99568.2	87981.5	92114.4	94850.7	91958.4
P48771	112911	100190	82922.5	72541.6	126881	158969	102835	127445	77392.7	93981.4	102375	85024.4	96911.1	89486.5	77938.6
P48774	16418.3	18208	18348.1	18059	17538.9	18947.5	18221.5	17664.3	20209.6	14181	15910.9	21241.6	17883.9	19232.3	17134.1
P48962	1.26913e+06	1.32431e+06	1.39055e+06	1.3031e+06	1.34516e+06	1.41317e+06	1.26062e+06	1.34933e+06	1.25773e+06	1.16921e+06	1.26344e+06	1.17182e+06	1.2568e+06	1.348e+06	1.2303e+06
P49070	5642.26	5544.64	6061.38	5933.65	3555.64	5489.26	6792.86	6306.33	5921.08	3816.51	5790.41	6234.5	5862.05	6715.24	5815.57
P49138	34056.7	37466.7	35014.4	38318.5	35818.7	35220.5	35165.4	34985.5	32059.9	26491.8	36719.2	35519.3	31044.1	35811	32029.7
P49312	502535	556430	477005	499087	622986	613549	522331	561330	514802	519948	373654	366038	387991	379464	367620
P49442	70651.7	72779.7	73855.6	79302.1	72401.4	76301.8	81536.3	78144.3	73563.8	72924.8	77316.9	69003.9	79330	70354	68439.7
P49443	23708	24631.8	27026	26994	24063	25671.8	24114.5	29443.3	24773.2	17218.1	23879.7	24290.1	25595.3	26500.4	27885.8
P49446	15496.4	19280.7	16164.2	18543	19696.7	18085.5	18641.8	21129	23210.6	8912.99	18760.8	25923.7	19152.7	16173.7	14424.3
P49586	38863.3	40516.6	35958.3	41860.3	36684.8	41494.8	40255.1	41078.6	39626.6	32509.5	42025.5	42999	43655.8	44104.4	41715.2
P49615	43015.6	38794.6	43311.3	44176.6	37820.3	41268.6	40701	42446.9	42574.4	36860.3	39364.4	42192	43258.7	44766	39139.4
P49710	117940	118665	148031	121985	159948	132552	116362	121653	107625	285764	112673	127398	130082	128203	141115
P49717	86561.1	89505.3	89687.7	93826.2	93322.9	96393.6	87822.3	96170.6	89101.1	81909.2	100778	99617.9	102453	105543	97423.7
P49718	208197	210740	225810	239529	203704	234227	201388	252821	263841	189796	233359	236443	245769	260031	249098
P49722	216544	226548	242688	249465	234265	221302	232320	236343	223745	216988	219460	219016	225214	243251	239522
P49769	9977.84	8588.79	6580.29	6983.44	5480.44	5817.14	10013.5	8114.51	8602.09	4535.07	5159.16	7235.11	6626.06	7209.77	7677.64
P49817	815887	783372	719201	970397	1.04716e+06	1.03437e+06	919348	1.05693e+06	954595	926217	823526	860700	900594	901466	845779
P49935	61555	77382.1	72714.2	83426.4	82435.1	80114.8	70941	76932.3	69124.6	67700.4	53344.3	40537.1	47838.5	47802.1	43829.1
P49962	40672.1	36283.1	42340.7	42461.9	35247.3	42097.9	38087.6	44713	51005.5	32548.2	38368.2	35636.3	39807.6	44584	38475.9
P50096	37080.7	29322.2	32685.1	33429	26563.9	31544.5	30286.6	37966.5	37835.1	26241.9	40780.9	35979.9	35885	33863.3	38715.1
P50136	35324.1	31934.6	37365.9	39282.3	32336.4	37770.8	31600.5	39549.9	37230.3	29970.9	35014.6	30606.1	37372.4	36684.8	36149.1
P50247	296225	296043	307081	333084	278967	294637	278809	302146	301033	259780	284076	269336	290933	303681	298667
P50295	6628.34	8205.12	11805.4	10396.3	7282.04	9084.36	6903.62	11955.8	21426.1	7154.02	10786.7	9206.82	10461.3	9575.21	9350.44
P50396	309733	265701	289564	259181	232786	292372	278785	298174	326157	248147	264018	288613	274558	289849	277248
P50427	21534.8	18571.5	17753.1	15905.3	19539.8	24712.9	18333.2	17822.9	22955.8	15834	19658.4	20680.7	23757.7	19331.2	19044.7
P50428	34777.2	33338	32467.9	36955.6	29517	36167.1	38140.8	38162.3	38934.6	28208.4	37915.8	30733.5	36633.3	37265	37450.5
P50431	9122.54	8256.91	8897.95	7320.9	8537.73	7598.35	13996.9	5494.95	9686.36	4445.09	11188.4	8221.37	7838.88	10081.7	8886.12
P50446	411364	355592	168726	294863	434585	1.08599e+06	151010	125546	319909	472111	175796	497554	334068	570536	212395
P50516	108402	98336.8	106338	114589	105238	124214	109563	127640	116078	105125	117032	114307	123591	130354	125280
P50518	170510	155409	176031	165593	171060	180508	190908	192616	182483	162968	194173	176399	174750	187858	195737
P50543	621694	674682	674637	595787	763793	694893	750099	606289	570951	744298	718380	693978	673115	663864	665026
P50544	130448	137130	130274	139567	137993	139810	133780	139980	129927	117521	131514	130037	130312	130839	123605
P50580	507878	478260	599127	557304	466628	534533	489405	576044	560908	480375	520731	535018	545502	584452	584663
P50637	29854.8	26696.5	23993.8	32621.5	22717.8	38585.7	34250.1	34725.7	34870.8	27692.6	28533.7	26219	29178.4	28688.7	32918.1
P51125	149699	143376	158584	160077	155246	157371	168997	153930	141835	339970	149761	160360	169341	157454	157352
P51150	488005	521699	550600	542391	575328	561447	531211	576153	530756	491442	581386	612518	633447	607888	614499
P51174	77022.3	78709.3	74509.3	89519.9	65961.9	80616.3	75644.8	85179.6	77428.2	61063.2	82944.9	79006.9	84472.5	91207.7	85824.8
P51175	21619	23129.7	21382.7	20296.4	20697.3	25012.8	25756.3	20675.8	24379.3	13287.5	19090.7	25080.8	24993.6	23039	23325.8
P51410	204783	197210	219156	197222	237985	217503	205093	215134	202931	179328	192507	220785	203035	216575	200769
P51432	39440.1	43810.6	36635	40525.2	43088.8	39903.4	39942.7	39245.2	34503.6	36456.5	36361.4	41545.1	33819.6	38234.4	33488.5
P51480	30453	29151.4	31828.5	24361	21343.8	27752.7	27488.4	22661.3	26106.1	28127.1	33041.4	37594.7	39015.6	32904.9	33049.1
P51569	14861.8	18609.3	8832.35	9938.46	9666.59	11244.6	12428.9	11754.7	18829.5	15443.9	20370.8	8995.36	11040.9	11571.6	13730.7
P51660	68805.8	72144.4	79336.2	79955.4	79079	84237	78432.2	79585	76249.2	69926.5	80850.5	87032.9	84099.3	85821.3	80964.2
P51807	16110.2	15172.4	16347	16617.8	15215.4	15808.1	17732.3	15675.8	16272.8	14336.6	14407.9	15448.7	15117	16287.5	19156.3
P51855	41086.3	52106.2	51765.3	58927.4	48616.5	51180	38035.7	51176.6	55335.4	46701	48088.4	51889.6	44045.6	48145.1	52610
P51859	183534	198277	197846	205780	203018	204692	194669	202429	183081	440986	169135	192992	190787	193789	182803
P51863	58221.7	54632.9	53390.4	67341.2	71052.7	72066.6	68362.7	74987.3	65594.4	59138	77795.3	80847.9	75120.7	71842.1	73287.6
P51881	2.05617e+06	2.04502e+06	2.06167e+06	2277231	2105236	2258789	2140011	2.2762e+06	2.02819e+06	2.00969e+06	1.95015e+06	1.9524e+06	1.99029e+06	2106229	2.14369e+06
P51949	11327.2	12338.6	9299.89	10916.3	12342.9	10414.3	9714.25	12107	8833.93	10333.5	11582.3	13682.6	13253.4	11475.7	10069.6
P52196	6441.27	9228.23	9547.41	5559.82	4166.72	5613.54	14970.3	5411	8280.07	5871.58	12673	4987.14	6172.84	3336.91	9132.34
P52293	165409	163459	186990	144850	174789	148596	134859	149496	150384	128064	190078	206948	190409	197222	202656
P52332	11845.2	8187.01	7728.08	8353.45	9716.4	9223.71	7868.21	10621.1	9171.52	7363.22	5694.12	7397.68	9301.13	8470.51	8053.34
P52431	21817.3	19007.9	19147.7	20805	22893.2	19739.3	19751.9	21280.9	20034.5	15559.3	23192.5	20588.6	25517	21297.4	23112.7
P52432	27469.1	23735.5	29410.3	28086.6	26424.5	25872.7	24037.4	31548.3	26556.6	22576.4	27702.2	35133.6	30938.6	27547.9	26467.7
P52479	35479.9	37664.8	34093.9	33120	28984	29285.9	40015.4	32024.9	33037.6	23483	35635.5	45276.8	32319	36446.2	30440
P52480	6438106	5687077	6.26736e+06	6.06553e+06	6105240	6436236	5.84094e+06	6.40388e+06	6.15311e+06	5.49567e+06	6250526	6279045	5950576	5967892	6129463
P52483;Q91W82	26054.7	24827.8	30290.3	27378.6	26837.5	23647.8	25695	21481.6	24805.7	19290.9	26941.6	27957.1	24938.5	27064.6	30201.2
P52503	18595.7	23621.8	15366.2	18921.5	22525.6	22160.2	21265.2	21689.9	24259.1	40330.2	20944.6	19783.3	23181.7	20443.2	18175.1
P52624	300965	290407	333701	304217	318977	334628	321658	303053	327524	289922	307015	293825	300774	324354	328562
P52633	27735.1	32976.6	33049.9	32107.2	25964.3	29370.8	31294.4	33704.1	32575.7	26579.1	32235.7	32119.9	33278	34978.6	29954.4
P52760	38900	39309	49992.4	32839	47204.6	41563.1	52251.9	40889.9	49151.7	45701.7	47318.1	49762.4	56040.8	53822.9	45679.4
P52800	19291.1	21541.8	17138.8	16939.9	16690.1	16448.1	21896.3	15211.2	19612.7	12422.1	16164.3	17274.5	11816.9	15100.1	14520.5
P52825	76994	82138	75046.4	97250.2	78746.1	83932.6	74893.6	92590.5	75731.6	75474.4	76395.1	74146.5	76977.8	79549.6	75137.6
P52875	35046.6	35036.4	39038.7	39279.7	34825.9	38071.4	36695.6	33898	36892.2	33175.6	35925.1	41667.1	40735.4	34238.5	38551.1
P52912	48573.7	49039.1	50648.3	53243	53022	49863.4	52046.7	49520.1	41325.2	50296.6	44423.9	50242.7	50304.2	46843.3	45745.6
P52927	289901	318466	353128	288437	340006	300004	280438	293650	250536	926110	103649	129008	156680	122991	112019
P53026	392975	414852	407329	407304	392012	429580	394070	392894	389678	365682	414031	374375	404312	414507	393346
P53395	35725.7	35912.6	32624.4	35738.6	33616	37052.9	33932.1	36988.6	36603.7	32066.8	35601.1	36905	38304.5	36779.8	33527
P53564	31656.9	32734.8	37259	34360.1	33289.4	29573.4	34319	34448.9	36203.5	27880.1	30599.6	37332.2	41083.2	38349.6	33998.4
P53612	16516.1	14686.7	18173.6	15868.6	16640.1	14622.2	15109.5	17378.2	15652.7	12679.6	14726.1	19501.8	14891.2	19622.3	17373.9
P53702	18782	21882.3	22912.5	21573.6	18073	20777.7	19505	22330.4	23363.9	14037.6	21568	22841.6	21721.1	20447.2	21649.9
P53810	130358	120074	131558	153909	131406	150246	127085	135159	127286	126695	127957	119768	130667	149762	148774
P53811	124855	126346	142356	146213	135884	144218	129308	144780	126247	120653	122812	127354	141159	140632	144889
P53986	10782.1	6337.19	7389.48	9825.68	6037.13	7157.15	10499	8906.37	7789.54	5637.46	8793.9	8470.27	8902.55	9774.43	8175.56
P53994	288635	295145	304976	301018	297409	292748	264251	292561	290529	276195	300223	316649	302443	316857	288848
P53995	38855.4	43229.6	38448.2	43137.4	38332.2	42653	40202.4	42597.4	39481.3	29453.1	40673	42525.1	42668.9	41482.9	37345
P53996	478861	465044	579905	520781	715294	531779	500238	436818	488821	885936	457072	428126	500226	512114	509458
P54071	57007.5	55837	54530.1	65102.4	59056.4	56521.2	52515.9	64017.4	55056.7	53042	58487.8	54650.1	59407	55469	59768.1
P54103	42853.3	47667.3	50502.5	49286.3	55661.5	50311.4	47640.2	49873.4	44367.1	44007.6	46185.6	48823.9	48009.5	50502.8	46259.8
P54116	55140.2	50931.3	47246.9	62374.5	43862.7	55147.2	64396.7	64049.9	61568.9	48780.3	59147.6	43992.6	55086.7	56712.1	59999.1
P54227	139650	146425	149568	189358	150893	145701	162335	134543	130247	445076	163592	179376	193432	191397	174719
P54276	31793.5	31951	32116.9	31124.9	35175.5	33150.8	28762.3	31790.4	28122.7	26187.8	31393.1	35699.1	32040.7	33516	31709.9
P54726	49266.3	55290.3	59265.7	55881.8	64316.1	54878.8	55318.3	57721.2	50483.3	99800.9	52723.2	60083.9	56382.5	58127.4	52425.1
P54728	163129	175453	171314	166640	185758	166653	169313	155005	156270	327629	172079	168053	177516	179903	177204
P54729	47141.8	44606.3	44873.7	58422.8	47119.8	48289	43014.1	51917.8	43525.8	41169.6	42679.6	46387	46013.4	45697.2	45198.1
P54731	34955.8	34709.9	34869.4	34889.2	38605.1	37916.4	32162.9	36621	33382.6	31759.3	34401.4	39712.9	36511	37584.5	36058.7
P54761	44771.6	47603.1	49611.4	47641.2	45920.8	43840.9	46364.7	49286.5	45753.1	38621.5	48052.5	46141.3	48547.3	47167.4	45114.2
P54775	182333	194664	205942	192826	214892	208205	197748	205060	182168	169043	191322	212118	196379	206282	199950
P54822	81417.5	75010.1	88304.9	84658	86306.5	95431.9	82709.6	87501.4	93530.7	77388.2	81031.7	79344.5	90026.8	83748.7	94812.1
P54823	257711	263086	267494	278844	241842	283572	265037	294227	272139	219915	263982	259544	265538	265236	275345
P54923	76375.5	75767.7	80850.3	79902.9	72054.6	80631.1	76324.5	78227.5	80675.6	70755	77553.4	69366.4	79569.8	81575.8	83073.9
P55012	23164.8	24294.7	25718.9	22945.6	22937.3	21073.5	21121.2	21927.1	21556.9	22190.5	21799.9	23094.9	22609.3	24315.2	21710.7
P55096	47470.3	53085.9	56798.1	50483.8	54362.9	63516.2	57128.1	65407.5	66571.2	34471.2	64277.6	57940.1	60264.2	59186.6	56547.8
P55200	4171.6	4462.7	5660.66	3762.48	1542.1	2314.98	4720.42	830.018	3394.58	2201.1	5183.97	5887.88	7658.77	6136.64	2247.15
P55258	60343.8	63220.5	61021.7	67536.3	77198.6	69648.8	77864.7	79346.5	66552.4	60487.4	72476	75211.4	70992.2	70762.2	77319.6
P55264	50590.4	53427.2	58532.8	61005.6	54416.2	55172.4	56186.5	55732.5	52795.6	43142.9	52151.8	56065.8	58738.4	58741.4	54317.7
P55271	8295.05	7628.57	7603.19	3154.02	6132.15	6140	8012.82	4095.4	8778.09	2934.28	7546.78	8098.09	8317.31	9085.76	7888.67
P55284	178484	170497	184987	195996	200608	217842	189348	202783	188323	183169	192302	184145	205116	203712	202152
P55302	76053.8	82640.2	81301.9	96083.3	86578.4	90325.4	82651.4	84073.9	74099.6	164046	74306.8	76916.9	83128.6	84752.1	84681.4
P55772	42575.4	49258.7	40534.1	47805	46173.8	49085.6	46963.2	47734.9	45104	43369.5	36546	38734.3	36649.2	40361	38660.3
P55821	117185	166999	125812	128061	140721	141829	171127	110439	115585	383054	119342	119186	145451	157945	145422
P55937	71474.8	82449.5	76905.3	83864.1	77720.1	78337.2	73842	85852.2	76094.4	70825.6	75960.2	87437.7	84916.1	88957.8	86444.3
P56135	622821	621229	637552	583744	511661	522542	630439	626345	548752	531327	715203	563992	553351	581809	543593
P56183	6964.03	6752.39	6793.6	6910.62	10556.2	7351.62	6856.6	6367.25	6166.85	9089.65	4408.32	6341.02	4890.23	5886.42	5860.29
P56212	72072.6	79513.4	82340.4	76211.2	80940.2	75401.6	81777.6	73719.1	63434.9	214070	75326	76252.3	82705.1	82603.1	81592.3
P56213	17032.3	15483.6	19340.7	17761.6	15933.3	16016.5	16455.9	18316.9	16671.8	15602.4	15693.4	14272.7	16261.9	15585.7	16167.7
P56371	13520.7	30558.4	22507	15162.3	8344.38	8229.95	20765.6	8316.49	31669	7544.73	29802.4	13694.6	13707.3	28913.3	13488
P56375	54346.6	59160.3	54123.3	66296.1	64744.9	57000	57070.1	62740.7	55168	62385.7	60509	61462.9	58598.4	61009.1	58810.8
P56376	65734.4	61150	59573.8	56332.8	64422	58392.9	67779.8	59942.9	57984	82691.5	72270.4	65790.9	61048.1	57307.5	61967
P56379	53758.5	40977.7	42625.4	50171.2	35208.4	43941	43012.8	54101.7	56074.9	42274.7	39700.8	34148.8	42513	39843.4	41438.3
P56380	39572.1	40249.5	38378.7	32967.5	37847.9	35267.4	43669.3	34850	39113.8	31092.5	39477.6	41252.8	36652	33716.8	38337.8
P56382	95537.5	104711	94042.9	111594	137177	120400	103650	100900	85345.5	112477	87581.4	89980.2	97584.2	105587	107310
P56383;P56384;Q9CR84	86858.8	57550.5	17239.4	18826.2	14863.6	21984.6	124480	35933.9	109284	86761.9	90941.4	125668	54374.8	19975.3	74012.7
P56387	18227	16674.9	16278.3	15372.8	13504.2	17118.7	16551.2	17580.8	25981.4	11131.2	16949.5	18565.9	16838.1	18307.2	17344
P56389	170170	152697	199248	186781	177589	216122	187659	162509	181602	169814	178417	166793	174512	173502	166572
P56390	5840.49	7600.6	7143.85	6418.09	8463.74	6902.27	5366.9	3568.05	7133.67	2776.88	6547.69	5446.09	9672.59	6133.08	12387.8
P56391	392959	400782	395156	471108	459730	502399	401832	478433	388238	421789	371688	341881	433466	407398	397517
P56393	29491.7	29762.6	26537.8	39225.7	24939.1	32455.9	36248.7	27943.3	30531.1	34229.7	28141.9	27942.8	26496.9	26949.9	29696
P56394	22584.1	25192.1	30850.7	31394.8	35316.9	34115.9	28585.3	33069.5	27039.1	81421.9	27123.6	29122.6	28484.5	26548.6	28281.5
P56395	197595	194805	203065	225114	208170	207339	207585	216923	215367	207870	211795	217202	220789	217283	211011
P56399	462474	462354	458467	493425	470024	491160	456851	479271	417986	432493	453099	474322	448778	458372	458518
P56480	1.45441e+06	1.38478e+06	1.51234e+06	1.41779e+06	1410515	1578123	1.41286e+06	1481088	1.50736e+06	1.23467e+06	1.42465e+06	1435148	1.52578e+06	1.45832e+06	1.45866e+06
P56528	105100	105287	109932	112639	117436	120188	114757	133681	115919	98791.4	112045	99125.4	108974	111040	113365
P56546	102748	122120	116283	126350	112575	110726	108234	113707	101651	101212	104366	103975	106478	110502	101635
P56695	13867.1	16501.7	16639.6	13865.4	14038.2	14648.3	11184.9	13732.1	14150.2	14806.3	14721.3	16314.3	15845.5	14627.3	14426.9
P56812	136929	163541	149101	139742	173104	144714	144915	135343	115671	358071	134759	161591	156770	159378	161516
P56873	16304.2	14111.4	21718.5	16158.2	16730.3	14902.4	15204.3	17522.2	18407	13426.5	15885.2	20823	19993.4	20629.7	18248.4
P56959	510990	500502	543219	593750	487642	537353	489211	554223	556271	768688	260142	258611	306392	302189	277533
P56960	22506	22165.5	20382.1	21257.5	23637.7	20239	20203.5	19819.9	23849.8	14253.5	21006.9	20105.6	23139.6	22063.1	22385.5
P57080	15619.8	19820.3	18247.5	21153.3	19148.4	18313.8	16243.4	22083.2	15849	13145.1	15326.1	19275	18656	17144	18130.1
P57716	56938.6	47870.2	53857	42681.8	50790.6	45799.3	54575.6	43993.4	39939	47349.9	51634.8	50281.6	60535.7	46326.5	51952.4
P57722	27020.3	29308.2	27905.1	23230.3	32419.5	30584.3	30514.1	34715.9	33733.3	27527.7	22882.2	35407.2	33242	35677.7	31875.6
P57746	46477.9	44784.8	44674.7	46880.1	44271.5	48859.3	49876.1	49122.2	50460.4	39031.5	48885	49050.5	54558.6	53262.9	49934.6
P57759	440860	432299	445561	459744	426140	439751	448485	421861	432544	439283	429743	421987	441207	444051	478799
P57776	1.03122e+06	992320	1.18406e+06	1.06622e+06	990115	1.05082e+06	975906	1.18223e+06	1.09711e+06	956145	1.00002e+06	1.02469e+06	1.13309e+06	1.17592e+06	1073940
P57780	572975	592800	539834	553997	580467	643959	601158	681188	585716	540303	642783	696412	699160	637042	693774
P57784	82880.8	93433.7	85904.8	90708.6	103081	95278	96131.6	99681.4	86557.3	89421.1	89918.6	94324.4	86503.5	93225.8	97879.3
P57791	20242.8	20029.8	28518.5	11824.3	15210	13109.5	26053.5	13102.7	16847.4	13614	37733.7	28200.9	14714.8	14099	18437
P58021	107939	109756	107509	107146	104092	98340.1	107345	103251	102084	86506.1	117767	109969	114968	113721	102330
P58044	20247.9	21164.8	19554.4	24792.8	20195.9	21890.2	19636.9	26333.7	25254.5	19293.1	19689.6	23395.4	19584.3	24366.5	22627.8
P58058	9850.65	8915.86	13087.7	6930.3	10268.2	10192	13808.1	9300.41	10460.2	4185.57	5508.55	10460.1	12539.6	8659.29	10584.7
P58059	72381.9	22614.9	24485.8	20149.1	18083.4	17832.7	23277.9	10113.8	33479.7	14552.6	23643.4	17490.1	21678.6	25572.7	18299.7
P58064	27725.6	27917.5	31093.1	23023.9	23668.8	24953.1	25382.1	28835.7	24303.6	16180.8	26516.4	29661.4	24286.6	24521	28774.2
P58137	16000.1	16939.9	18432.2	17195.9	18368.5	16636.6	16361	19232.9	16413.7	12861.9	18882.2	19887.4	21744.6	20054.7	18396.5
P58158	30173.3	24742.2	31927.8	22034.1	30225.3	19949.3	26355.1	26260.4	15920.3	19571.4	44011.9	30063.8	25584.6	23313.3	18005.6
P58242	8596.47	8249.21	7715.38	7175.89	8703.4	9307.11	12118.5	9681.7	10409.3	5998.59	9518.71	7930.44	9300.32	10173.7	8345.94
P58252	3.09462e+06	2.91594e+06	3406723	3.27713e+06	3167129	3.17753e+06	2.9592e+06	3.34819e+06	3136394	2.78614e+06	3121780	3.30145e+06	3182382	3.41613e+06	3.3038e+06
P58281	36845.1	38225.5	37757.3	37613.9	38902.8	38131.5	40699.3	39455.1	37461.1	32792.1	38565.7	38882.4	38474.3	36820.3	37471.1
P58389	137192	149569	143013	160498	153737	153492	145222	139558	150928	132117	146046	146852	154361	145533	147842
P58404	29463.1	30517.9	30491.4	31840.9	29266.1	33408.2	30670.8	31308.8	30235	24642.4	32645.2	31329.1	32702.3	32724	29739
P58462	11476.3	13848.7	15508.7	17028.8	16489.6	19077.5	13303.5	18315	16560	12105.3	13786	12100.9	13461.5	14568.9	16541.4
P58468	4620.95	3074.68	4521.88	3899.23	5046.59	4185.12	3688.15	3350.03	3562.67	2022.81	3483	4449.76	3773.6	3814.31	3025.85
P58501	6848.59	12335.2	6952.29	3883.84	4048.6	11093.5	9027.06	3596.16	3719.56	2538.02	10004.8	11118.8	5097.73	12801.7	2603.06
P58660	4006.07	3293.95	2473.27	1864.86	2248.82	2751.1	3413.13	1917.43	5151.74	1432.72	7035.37	1651.79	4679.05	654.145	1870.48
P58742	30287.3	33619.9	34562.7	32277.4	38542.9	34976	35082.8	40985.5	28852.9	25153	39088.6	39315	31792.7	37361.9	41077.2
P58749	16998.7	18021.1	14189.9	13243.6	16426.3	13429.1	18877.8	13324.9	16542.2	13059.1	15947.4	15288.1	14927.4	17285.3	15197
P58771	195013	228242	187206	201280	184982	206378	223517	203434	176343	485888	199437	192289	187046	200456	211809
P58774	95909.4	118804	113387	86922.7	122266	112451	123057	85696	100216	294877	100938	100654	111535	106368	110784
P58854	13931.9	16444.6	16568.4	15915.6	17552.5	16452.4	14406.9	16340.9	15202.7	10368.5	14965.6	15415.6	14751	14491.7	13162.6
P58871	109447	117928	118578	119176	117606	119511	116769	118351	109850	165459	113234	116856	119440	117271	111541
P59016	14522.8	14388.7	15632.7	12682.5	12953.6	12135.4	14373	12304.6	13379.9	7608.9	16405.9	15448.6	12611.3	11307.2	12561.1
P59017	32892.2	38315.4	33697.3	40401.4	30980.8	35537	39565.7	33177.4	30210.5	34008.9	38536.7	38286.1	33370.6	33814.2	33260.3
P59108	37474.2	42574	33027.4	38386.7	33651.5	34121	33217.1	33619.3	35656.9	27509.8	37431.6	32737	35645.3	36272.8	28381.9
P59235	27477.6	30694.8	32573.2	28354.5	29520	28772.9	28642.9	34805.4	32865	24914.2	33767	42058	32220.7	35029.2	40007.9
P59266	4918.03	5588.39	2544.47	3079.06	2386.4	2186.74	4879.19	3103.24	3782.34	4095.75	5952.53	7192.06	2558.37	1545.26	2382.73
P59279	13631.4	13701	14689.5	14914.3	16902.3	19538.3	28779.8	17988.1	28515.1	8230.38	21464.4	14906.5	21707.2	18733	19213.8
P59325	88763.1	87222.4	97085.2	110657	90583.5	96590.2	92282.6	98664.3	96254.6	67853.2	98850.6	95707.5	95252.7	105490	103114
P59326	39355.3	49851.1	45698	46171.4	40637.2	43487.4	42416.2	42773.9	43557.9	34703.5	34504.3	43109.6	42170.6	42652.8	43768.2
P59438	9257.84	3985.1	4372.12	4998.64	3744.58	2430.27	9408.58	3888.44	8997.4	4249.98	11974.5	7703.23	6477.41	4424.81	4110.06
P59672	28430.5	26708.7	27968.9	22152.8	25770.5	34045.4	25297.4	25535.2	25456.7	17285.3	23541.7	31350.8	23077.6	27401.9	25700.3
P59708	20955.2	21770.4	24911.4	19819.9	23265.7	24980.5	21030.7	24259.1	25399.1	25569.3	22921.6	23526.2	26490.8	25829.9	23894.7
P59729	25839.2	27652.7	23929.5	24194.5	26469.7	27322.4	24465.4	28035	27757	20368.9	25019.2	25268.9	28169.2	26354.8	29014.5
P59759	54950.2	58533.4	56977	56596.5	51858.1	60282.4	54147.4	55372.6	53262.5	54048.5	56704	54410.3	56213.6	56782.9	55338.8
P59764	25010.4	23761.1	25940.2	25993.1	24565.8	26669.7	24295.9	27728.1	26016.7	20152.4	27694.7	30139	28071.3	27795.4	26420.5
P59808	8477.12	8050.97	12700.7	11794.3	11203.5	11854.5	8556.77	12220.3	9193.5	10005.3	10500.2	13426.5	12321.9	13879.8	12233.2
P59913	10157.3	11220.5	10326.4	11289	8857.35	10503.9	8797.49	4028.33	9724.52	6286.23	12917.7	12530.5	11202.4	10633.9	9962.35
P59997	10334.2	17813.3	12809.9	12556.2	17125	12290.3	12301.5	14324.8	13924.4	10797.8	14538.4	15411.5	15449.7	19010.8	9395.31
P59999	518158	541121	473071	503787	499548	565007	585644	494830	497102	475780	536637	524823	610712	551683	591226
P60122	215866	220263	225191	215541	199993	209718	196943	220436	202613	171084	210537	221059	203191	228786	206831
P60229	151439	148739	151903	162804	154309	158267	146141	166522	149166	133245	146790	146260	150069	155749	164252
P60335	825835	1.02319e+06	860011	853445	899258	743271	848551	856071	841690	808382	870463	954989	794257	863607	729913
P60469	33990.9	47178.4	30445.1	23007.8	31819.7	35402.5	46420.4	34829.4	32833.9	25565.4	35340.6	35839.1	40154.5	35976.6	28922.6
P60521	23106.3	23309.7	30535.1	25745.6	21354.3	19432.5	19754.5	23988.5	21720.7	18094.9	25925.5	29597	26262.1	26641.5	26225.7
P60603	34283.3	28137.1	34533.2	35792.5	26232	36057.8	30880.2	36669	41256.1	26016.8	31141.7	28347.5	35119.6	34078	38918
P60605	11739.7	11807.5	16021	13265.1	11193.9	16338.4	11805.2	22471.8	18310.4	10527.3	17281.6	13764.1	11959.3	14096.5	14260.7
P60670	64880.7	67687.4	75604.8	74371.5	74700.9	73010.9	65531.3	68118	69744.6	63032.9	69615.8	72281.1	66863.3	67430.1	70143.4
P60710	3901525	3.68169e+06	3.2014e+06	2.84137e+06	2.78799e+06	3.85734e+06	5.58464e+06	3.44582e+06	3.10737e+06	4153158	5821500	4.60747e+06	4.09671e+06	3.65923e+06	3310613
P60762	12335.7	14001.4	12293.7	10930.6	12228.9	10279.9	10566.4	12232.3	13249.6	8092.59	13394.4	11886.5	11831.2	13067.3	10664.9
P60766	633602	653459	654182	677540	715479	687198	696052	661507	608922	569761	645757	649641	647470	662732	661954
P60824	22654.4	34163.6	19091.1	27533.4	32629.3	19107.3	24078.5	23021.8	20924.6	31689.7	16450.1	11548.8	8623.91	11183.9	8857.37
P60840	28649.9	30825.1	30537.1	28369.9	34121.3	29459.2	33182.5	30840.2	20671.8	81257.1	31288.2	26873.4	33456.7	32660.6	29745.8
P60843	558525	530499	604778	631918	510987	621339	503418	652081	669034	531400	574204	531058	558844	641843	642387
P60867	481550	555531	473013	617867	479693	543202	509919	457091	441521	531874	511599	473377	493596	537289	597422
P60882	2929.34	8796.47	4209.44	2782.43	6965.59	2718.01	4119.66	1383.85	3011.74	2702.16	8286.85	6478.08	8092.96	4564.94	4541
P60898	10944.2	17173	16374.3	17745.4	14965.1	15832	13642.4	10842.2	9502.81	21462.9	12268.9	10857.2	17783.5	15965.2	14491.2
P60904	24323.9	24866.8	24690.3	20623.1	27992.2	22179.7	25308.4	23347.1	22907.8	19823.3	21980.6	23811.4	22195.3	25175.1	28066.6
P61021	79265.7	80421.5	83755.1	82028.4	85895.7	82166.9	70866.9	76504.8	72194.7	75116.4	75986.1	77609.4	90535.9	75766.8	83639
P61022	31186.2	41185.3	42291.4	34971.1	35324.9	34721.1	40453.4	36308.5	41385.7	33235.8	38421.8	39487.4	41495	40219.6	45330.7
P61025	11470.9	11551.5	16907.5	16438.9	15509.2	13772.9	8979.99	11200.4	12539	12432.3	12259	13508.8	14235.8	13582.4	16722.1
P61027	240747	251740	255853	288953	271341	302872	266551	284264	231246	260700	239118	254296	266612	267848	281811
P61028	68525.8	56002.2	55880.5	67877.8	81505.5	71512.2	70142.8	59133.7	68896.1	58735.9	62801.3	58704.5	52201.9	52654.9	52232.6
P61079	251039	214545	237512	195032	260001	213570	221925	181448	226230	214656	251992	181708	221676	237467	190340
P61080	91078.8	88706.9	102146	84499.9	96444.4	98357.1	78985.4	78181.3	92803.4	99347.6	107692	104920	95262	98224.1	78954
P61082	220950	217721	225177	240369	251894	225369	227879	217710	182133	210570	208475	226035	217472	209527	211815
P61087	309896	280454	319717	335078	299398	320464	323620	311587	331152	304472	332938	327859	315637	341995	349891
P61089	648369	650986	645104	666296	699290	674115	646540	704814	552959	639298	624944	617443	624633	662237	662179
P61161	208860	198208	207444	217291	197353	225027	205370	242813	233718	185588	210172	186237	218447	226288	217996
P61164	539365	525063	542427	518889	557822	565686	560513	581172	524592	464933	574536	542363	541341	544456	548910
P61202	75926.4	74595.5	75957.3	82881.6	70280.9	80801.3	77260.9	81519.5	72719	64376.6	79381.7	72845.9	77441.7	83730.9	78030.1
P61211	113663	95769.2	96939.4	98572.7	118345	114162	121780	102270	121386	75398.3	126621	142383	114900	96228.9	118334
P61222	80343.2	91027	83779	90373.4	88371.6	88470.1	83738.2	88686.4	81127.2	79434.1	83633.6	83957.1	86629.4	89613.5	85578.9
P61226	64795.2	61003.8	65272.1	67445.2	55466.7	61161.3	67688	62512.7	63765	52553	61110.2	71957.5	64830.9	63831.1	69138.2
P61255	570045	547058	636716	707207	617351	571413	505451	617259	530176	453233	399745	381751	408041	469215	432021
P61290	29153.7	26617.8	26965.6	29067	24409.6	25889.1	28874.5	27471.6	26292.1	26410.3	24359.8	30274.4	30160.4	29055.6	27664.5
P61327	82278.3	80171.5	72514.8	69096.3	63451.1	83840.5	86505.8	78670.3	86881.8	63835.8	79091.6	78632.2	89174.1	80827.2	83232.6
P61358	710618	724460	750538	794599	742118	737824	690044	841006	757879	673146	672617	648979	688856	681615	732037
P61406	3809.63	5947.17	1380.7	3832	1905.77	4234.77	2371.96	963.257	3182.74	1564.81	1849.69	2913.47	3169.42	2325.13	1390.04
P61514	112391	94236.5	98816.8	114955	106078	125341	102080	114590	110434	104515	88122.7	84265.9	89944.1	104148	99005.9
P61600	33476.3	28019.5	38030.1	30653.2	34904.8	32555	29665.8	30217.2	29407.6	24017.3	34443.7	35070.5	28909.4	29716.4	26236.4
P61620	92679.7	83170.4	106361	115922	85755.2	113071	94267.6	112585	114101	84422.8	92449	84133.9	95774.2	105196	109917
P61750	407920	108102	118661	111556	102023	89644.7	145034	48359.7	791734	544054	176459	820434	96272.9	111299	236823
P61759	55843.2	54885.2	59958.1	62666	53341.3	56733.6	50745.5	63027.2	54434.2	45622.5	52759	60036.4	61287.5	54467	56730.8
P61804	175582	184006	177857	193079	215156	189396	184267	192758	165208	208149	169556	187402	191055	191733	168896
P61924	331922	329987	306467	288092	308984	238362	366676	266433	297229	279725	291438	302038	296755	321329	275084
P61953	5325.79	5904.47	2796.66	4544.14	15773.8	8570.56	6460.1	9276.98	1900.74	8773.44	4097.52	6851.08	5498.6	3158.67	2599.77
P61961	178226	178671	182818	195709	225466	200287	181611	163056	160263	212956	152495	189262	179956	182557	221440
P61963	49975.4	47280.9	49248	58240.8	59187.9	61409.5	49324.2	46015.1	42623.7	37946	51138.6	55589.7	52879.2	54505.4	46416.2
P61965	26624.8	30799	26201.7	31369.3	26401.8	29754	27249.3	29146.9	23412.2	23408.5	25704.9	30196.2	28585.2	29080.4	31189.9
P61967	41629.7	39724.3	39545	42114.7	39455.7	38221.4	38083.9	41939.6	45944.5	29680.4	43191.3	38808.6	42530.4	41888	46725.7
P61971	174524	173027	192061	157849	174861	163383	177815	169975	193113	167145	185760	166463	178132	167226	153475
P61979	1.11919e+06	1.10683e+06	1.17598e+06	1.31664e+06	1.22641e+06	1.2811e+06	1.16263e+06	1.37084e+06	1.28873e+06	1.14657e+06	1.11448e+06	1.10687e+06	1.14266e+06	1.28265e+06	1.165e+06
P61982	1.45263e+06	1.39216e+06	1.42549e+06	1.51731e+06	1.30236e+06	1.54632e+06	1.38065e+06	1.38165e+06	1.34387e+06	1.33562e+06	1312705	1.24971e+06	1.43405e+06	1.42711e+06	1.52886e+06
P62046	14540.9	18542.7	13401.7	16751.6	14467	13321.2	15320.5	15979.9	15708.6	13845.8	15676.6	19490.8	17527.9	14124.9	17224.1
P62069	13836.8	23139.4	12538.6	17098.1	9755.03	16191.7	9941.54	12768.4	8775.63	13521.7	16186.4	18276.5	22493	12427.3	12827.9
P62071	119123	122919	140060	136639	125348	123777	103186	121549	113611	90492.3	105995	111990	118721	125029	117557
P62073	26199.1	27068.5	22235.6	25094	30649.9	31453.2	32000	29138.8	22262.6	51628.6	35881.8	28309.2	28902.9	27055.6	26598.6
P62075	241505	203084	235304	211635	225176	211295	270461	260442	192964	211329	232147	282792	261832	225374	211441
P62077	63059.5	66662.1	67920.2	55794.1	117717	102697	73832.2	87835.8	43757.7	117944	65055.8	94336.6	81835.7	68125.6	68926
P62082	861622	973103	1.00544e+06	985767	910175	986443	945702	877529	832384	836660	861458	895074	861913	813015	799637
P62137	151971	149196	149204	168508	153069	140517	128757	179218	130873	129080	163078	138480	143433	162597	161048
P62141	255584	239988	265748	241024	258062	265175	269067	255781	293826	234122	255982	236949	233086	299575	274935
P62192	271727	264051	279782	285166	281032	273118	269216	282789	261091	242613	272851	271663	280365	303082	288244
P62196	155903	150366	173886	172249	145639	183053	161831	183036	183131	146726	165703	170820	173283	188717	180871
P62242	530597	534943	579511	582671	537265	455145	417486	447065	440410	358342	371732	300386	298632	386081	346806
P62245	469051	428272	471953	525476	420778	487350	448234	483602	452327	357189	415808	408750	376119	390922	393723
P62254	66642.9	67197.3	68427	78269.4	83765	73791.8	72714.5	71260.4	62957.4	67552.7	61794.2	75456.7	66374.7	69779.1	70905.4
P62257	13502.4	15852.7	13969.9	14626.4	13435	12955.6	12627.3	13688.3	15632.8	14180.2	12980.8	14950.4	12848.8	13324.5	11632.9
P62259	1.15609e+06	1.11281e+06	1.14589e+06	1.27991e+06	1.1032e+06	1.25706e+06	1.15496e+06	1.27066e+06	1.10655e+06	1.16651e+06	1.12592e+06	1.12753e+06	1.18203e+06	1.22264e+06	1226511
P62264	806408	778582	812247	748473	777530	783867	921449	894324	810106	783713	794492	579001	710748	739325	638777
P62267	358744	339031	379543	427660	363034	284827	259850	240290	241544	275304	134182	145937	150198	149301	123298
P62270	1.97217e+06	2.05499e+06	2024064	2.2809e+06	2158119	2.21105e+06	1970137	2107047	1.8217e+06	2.05666e+06	1.97006e+06	1.92538e+06	2.06615e+06	2.10213e+06	1991436
P62274	106579	119665	129196	151162	104395	135853	104888	142963	117795	80194	103380	83370	95762.9	74567.1	108127
P62281	491629	484512	516946	571952	544823	521393	439715	498495	405074	431942	399789	412945	443988	447766	450735
P62301	629963	648262	631324	648487	677872	632582	637200	655307	558472	514830	543174	573782	591913	556860	644311
P62305	111695	133046	115571	77028.1	67097.5	116852	108707	113309	137187	74137.6	100402	126404	60427.5	105461	99771.6
P62307	54144.3	61043.6	63773.9	61122.3	47671.4	71196.1	49305.6	82392.2	76250.7	54994.5	61194.8	49599.7	76468.5	60873.8	57935.3
P62309	90319.8	97981.4	94331.1	119631	99360.9	112800	121242	111567	84704	93560.5	97668.4	99542.9	100482	99405.6	101143
P62311	96167.9	105395	69060.7	63172.4	93829.7	115999	89069.4	122726	75185.6	140088	84761.1	94059.9	98219.9	82567.6	74893.8
P62313	38936.3	40757.6	39266.5	43326.8	42339.5	44019.3	42139.6	42467.5	36229	40200.8	42049.6	41360	42305.7	39739	40332.2
P62315	62704.6	60124.7	52442	69431.9	61242.9	65644.2	42636.7	70345.4	74558.4	71458.7	68913.6	68940.6	62136	58263.9	64086.5
P62317	182584	193635	198740	207182	195655	231179	192746	254274	200493	216959	179914	181411	189868	193821	203381
P62320	414181	393030	362061	378260	394120	425004	435765	410991	448639	400838	387013	374325	383506	400751	364103
P62331	58554.1	56256.9	70808.3	60597.7	47662.3	57774.4	51517.1	61591.7	65158.9	54007.8	59619.7	56128.4	56950.7	63912.1	57655.2
P62334	334691	322309	346075	372631	296748	361643	347620	351851	409309	291044	341217	339221	341244	349093	363170
P62340	25093.7	22974.6	13021.3	15286.8	17510.1	13309	28215.5	13260.2	14227.6	10777.9	14981.8	33720.6	25259.7	20072.8	16637.4
P62342	21580.7	16352.2	22226	33598.6	19872.1	25401.8	20463.9	27187.1	27467.9	17368.2	20012	17809.4	19829.3	15548.4	24051.5
P62484	15980.3	15323.3	16233.4	15483.4	17219.8	18729.6	14468.2	19186	17264.5	14782.7	17958.7	17313.1	15256.9	17923.1	16372.5
P62492	678016	695616	694393	786572	800325	763002	718179	695686	653226	704900	707727	772874	731668	713386	711482
P62500	73285.1	100024	67980.6	72073.6	82850.8	82946.1	76908.6	67105	43338	173277	71410.9	65966.2	75092.9	64825.2	63108.8
P62627	285892	319816	297495	246972	314637	302862	294391	322718	279003	352828	310311	362144	313456	230229	328512
P62631	10818968	12645440	11762565	11542095	16498944	12820028	11672006	10529544	9174702	11181145	12542891	12007460	10964058	12100096	11265207
P62700	8927.34	8209.31	10305.7	7806.24	6702.41	8259.95	9165.18	6895.38	8133.44	6686.3	9430	8846.71	8991.94	9324.81	8098.4
P62702	954883	971921	977937	1.11495e+06	1.10633e+06	1.0957e+06	959056	1.08003e+06	911750	933880	916252	942469	945535	966898	971098
P62715	30119	34956.8	28536	26911.2	24283.3	27217.4	35598.1	25420.2	30919.9	32549.1	36529.8	30405.1	24149.6	20258	25231.3
P62717	529775	517850	528708	548815	578727	612565	518640	570807	491392	478219	516081	472947	494416	535462	544671
P62737;P63268	1.20537e+06	1.13363e+06	1.39083e+06	1.16342e+06	1.00336e+06	1320871	1.29379e+06	1.47334e+06	1.2437e+06	1.27809e+06	1.39736e+06	1276402	1.18256e+06	1.54905e+06	1290539
P62743	85464.9	71751.5	75466.2	90178.4	79346.6	95565.5	72173.1	91084.8	104875	73671.9	82161.7	80494.5	84288.8	85773.1	85849.6
P62746	14793.5	16227.5	14643.9	14208.9	15190.2	15507.9	15258.4	14961	11546.7	10969.5	14092.7	15125.3	13578.7	15897.3	14129.8
P62748	98646.3	97163.4	104222	113520	93341	108205	105797	104006	105056	114566	106623	103072	107106	107834	106294
P62751	285488	268114	319105	341067	305933	267034	237064	241942	244637	231163	155595	134757	146908	165986	144765
P62754	878646	973360	1.08959e+06	1.04621e+06	888767	637088	703243	638068	607385	643260	617233	619146	615589	638441	632308
P62774	170781	188513	206609	190015	205405	192434	192159	191641	175640	302354	178148	201141	198821	193600	182587
P62806	257099	285373	151371	212577	276798	238963	270814	263339	212561	300129	190677	229588	276286	176314	230924
P62814	227419	217428	238176	222575	222442	241426	239601	254939	230390	219696	248727	243628	255484	252959	251543
P62821	861499	913038	1.00329e+06	862560	1.0434e+06	968051	915189	915622	934986	949904	927938	902844	904248	975485	895266
P62827	2.02823e+06	1.93474e+06	1.82646e+06	2.07878e+06	2.16885e+06	2.04176e+06	1.89317e+06	1.93242e+06	1.75124e+06	1.70083e+06	1.79547e+06	1.98039e+06	1857011	1.95318e+06	1.98817e+06
P62830	748695	812586	797655	718074	793314	789195	704053	768190	705997	616493	608915	655961	683332	597021	606840
P62835	295087	279053	228387	242354	287776	246237	280783	255625	242144	267356	320219	269732	271716	257474	277139
P62843	127108	92453.1	133273	112197	114980	130851	105486	202111	142326	97863.5	113108	95345.5	107118	124854	143107
P62849	329824	273354	315496	338543	235866	319678	282682	384293	403554	256498	261427	234434	267463	310172	272300
P62852	1.05947e+06	1.02407e+06	1.02571e+06	1048469	982519	1.06624e+06	1.00964e+06	1055021	931305	1493735	1.02231e+06	1.04794e+06	948801	950696	1.00113e+06
P62855	285398	286418	308299	309637	344007	305983	254470	263643	223058	234394	108828	121063	135720	143138	140609
P62858	1.71842e+06	1.87943e+06	1.63475e+06	1.52596e+06	1.32513e+06	1443564	1.37128e+06	1.49012e+06	1.66214e+06	2.27559e+06	1.45123e+06	1.44276e+06	1.787e+06	1.63703e+06	1.6725e+06
P62862	258212	269653	357599	329001	262716	183107	192210	167745	166285	431639	20783.4	26179.3	24260.7	21600.8	17473.1
P62869	261948	267513	278070	286112	287979	273709	259825	266012	239463	320824	241655	268513	265326	280524	280481
P62874	160519	191437	173141	167190	174696	197856	188227	172128	139075	171453	180418	172873	168958	183613	146711
P62878	58240.3	44821.8	64841.9	55736.2	41442	56001.4	50086.3	63644.9	64827.8	45138.2	52089.2	57304.3	57824.4	62854	62255.2
P62880	625972	573369	624291	680066	569634	606831	578142	597023	620147	514713	587555	560522	593145	589497	631303
P62889	952233	849703	883553	969459	869736	1.00576e+06	927896	984896	912741	874826	885781	878808	890880	950580	908811
P62897	348660	331498	343230	410203	336608	368776	372449	361965	299860	820062	321106	345345	402933	366154	340338
P62900	710857	843960	956633	1.05221e+06	1.03016e+06	1.09858e+06	747643	997628	856047	979336	595177	615452	632562	685897	603601
P62908	988387	994576	1.0742e+06	1.18385e+06	1.06583e+06	1.21897e+06	934917	1.1403e+06	975640	1.00696e+06	975180	1.00882e+06	1.01741e+06	1.11288e+06	1.07176e+06
P62911	278537	255722	283321	342971	290579	320468	264925	331178	303225	296631	283146	238844	259196	295685	315821
P62915	16609.8	19990.8	18805.8	16381.9	18715.9	15672.4	19825	17521.8	17831.1	11661.5	14998.8	21565.5	19035	17328.3	15077.4
P62918	440565	472089	464896	500440	495248	508149	484139	541655	429432	446625	483558	427667	484924	495205	507260
P62960	417267	407089	478110	423570	501559	380663	375169	409468	368374	724000	377479	404287	418562	421840	397490
P62962	3.431e+06	2913968	3126449	3.61155e+06	3558942	3.1207e+06	2988484	3326328	3177361	2866368	3.20719e+06	3.29721e+06	3.32796e+06	3.24881e+06	3313671
P62983	3.39251e+06	3.15885e+06	2.92868e+06	2.8485e+06	4891724	2.76354e+06	3.15711e+06	2.71922e+06	3318830	2.84237e+06	2.69131e+06	2.37379e+06	2.31797e+06	2.53995e+06	2.23353e+06
P62996	70001.2	79243.3	57913.2	61172	73103.1	73935.4	76495.6	65540.8	64591.3	59751	64886.3	74244.6	70820.7	59710.4	59340.8
P63001	667095	690779	707400	760680	658153	678571	710746	694433	640139	628102	685165	596454	645335	736339	783342
P63002	11075.8	14072.6	8172.38	735.407	3960.82	7193.1	6352.74	707.478	6830.73	647.335	11657.8	1022.31	4935.06	8639.34	7962.83
P63005	160630	157796	169417	182921	151959	180014	164815	182702	172094	156900	160851	152545	168870	176388	189342
P63011	8583.13	5349.48	8364.33	6424.36	5284.59	5911.67	7492.92	5004.64	7902.95	1771.82	7880.65	7451.58	6899.23	7734.39	6163.84
P63017	2885172	2.72305e+06	3.20603e+06	3.17222e+06	2.68785e+06	3208114	2.72437e+06	3.41081e+06	3024239	2659596	2.86802e+06	2859556	2920439	3.24947e+06	3161792
P63024	61292.1	59534.1	38520.3	48601	94475.2	77881.3	65376.6	77750.2	33802.3	83025.6	56346.8	57783.1	58069.1	51205.4	49809.3
P63028	345090	277192	348102	285393	300187	317435	301163	336970	378814	344017	358224	309343	343532	366627	304702
P63030	16306.8	17551.5	12756.5	15359.8	18643	21136.8	13831.3	16797.4	15230.9	11724.2	12256.4	13523	14441.4	12974.7	14894.4
P63037	77309.1	75244.1	81000.3	82135.9	69053.1	76302	76001.8	83106.3	80003.7	65483	77156.9	75811.7	81880.2	88083.7	81834.5
P63038	682644	673269	734786	732815	710284	739848	678601	729083	670571	660548	662566	681479	695193	693285	674382
P63044	50269.8	61180	43054.5	53124.5	111763	95084.5	63909.6	70169.3	39915.7	68396.9	47114.9	64676.2	66809.4	60089.2	49980.1
P63073	103780	107254	109907	99219.4	111140	117877	99876.9	104033	102061	93005.2	92452.8	98088	100539	104817	104378
P63085	284478	267601	296835	318199	290963	317115	282715	350387	319131	261294	280300	284048	294291	320244	298120
P63087	310643	300727	305250	315841	309103	317396	300297	310676	309889	304793	316630	297847	304614	356604	380769
P63094;Q6R0H7	127056	114633	127788	119680	126171	119629	124741	110773	107653	102263	117309	115481	128260	122727	111227
P63101	1143927	1.16736e+06	1.21286e+06	1.26529e+06	1117827	1225950	1.21672e+06	1.17117e+06	1.12702e+06	1.30913e+06	1.15006e+06	1.19276e+06	1.2252e+06	1.21715e+06	1.26611e+06
P63154	10628.7	11464.9	12679.5	11864.4	12256.9	10004.2	8246.7	11638.7	10005	5867.71	13722.4	10794.3	7793.66	12289.6	11172.1
P63158	350430	362453	367667	419426	346612	398491	358494	391334	378234	790294	331393	326886	373439	388913	370552
P63166	49870.8	54146.8	45418	54099	60349.6	49888.9	53011.1	51231.6	44009	82184.7	47684	49238.4	51110.4	55223.4	47287.3
P63168	89624.4	74791.2	95201.1	100163	69979.8	95934.4	92479.4	90129.8	96824.8	104747	91277.5	74818.8	87371.4	96160.9	102278
P63242	557998	539532	651133	639825	595973	574261	511691	579064	535758	720361	552948	549436	565503	590301	590378
P63260	22251820	21617118	20245646	22964596	21327914	27296438	25407994	28323756	22652374	26691034	24748212	25144874	25460186	25269188	24950096
P63271;Q9Z199	28159.7	28654.8	26380.3	19170.6	22491.5	22617.2	26539.6	19369.9	23499.6	23597.9	29492.8	26402.5	27856.9	23385.5	22749.9
P63276	341632	351633	307065	325173	356146	333311	332222	322518	323897	372716	344606	339729	331775	336796	309278
P63280	182710	197951	210643	197332	191235	204175	178976	200543	199927	173863	197352	187941	198073	169280	179373
P63321	95548.1	80618.5	75802.9	89469.6	79248.9	81825.2	82739.7	78276.4	69309.5	64153.8	81968.4	69638.8	79403.8	80817.5	85631
P63323	878000	904924	896751	882581	977599	883950	845214	948482	803904	851177	865454	849612	817089	907070	851605
P63325	746720	799356	795570	778873	799840	786200	769607	632082	688642	787394	758987	869715	773504	800201	835006
P63328	145645	145323	155138	160767	152954	168981	154023	148440	146176	135835	148194	152185	151222	155567	152271
P63330	291604	268178	320974	302750	294993	328453	274532	342001	326573	260269	298803	255818	294193	333351	318216
P67778	449396	453204	446883	505169	502646	570144	482002	458382	424494	453729	445460	456458	454668	463592	447773
P67871	68045.1	62417.6	71255.7	76961.6	60189.6	77048.5	59233.3	82196.9	82943	55732.8	66276.6	65417.9	72020.4	74580.4	79282.5
P67984	670779	660248	650939	599358	616710	567475	687988	600012	541970	644824	624243	570185	609395	609870	564934
P68037	474698	468392	497467	461207	535995	496015	468662	429858	416056	597582	456650	462885	475028	431020	436735
P68040	875493	834974	866155	871871	850362	929968	848232	899390	921726	804163	863673	870199	863195	927314	898173
P68181	81139.7	78034.5	71199.1	83932.6	89570.9	72457.2	89546.5	93323.2	77409.9	42036.9	92064.7	94106.2	86182.8	98353	90520.7
P68254	905744	870417	868017	994255	768678	924556	901733	874026	832846	977381	888744	872799	957595	977602	959143
P68368	915786	965999	911764	849808	794294	841630	1.17357e+06	885947	835151	921581	1.16614e+06	889550	939897	928479	968640
P68372	3.1287e+06	3.00075e+06	2988510	3041863	2.61596e+06	3.11927e+06	2.9243e+06	3.36562e+06	2960764	2554294	3107723	2.9863e+06	2.89187e+06	2.9383e+06	3002886
P68373	6726451	6.43564e+06	6583596	6629621	6.4696e+06	6822109	7.06571e+06	6.77865e+06	6.45787e+06	6085728	7142943	6582069	6721709	7088707	6667243
P68404	7032.46	8467.26	8397.81	7329.27	7651.93	9630.42	6654	8644.02	8525.64	5943.32	8016.97	8376.04	8484.93	8846.27	7537.57
P68510	568879	575346	622597	646672	670317	619899	583770	586001	521628	581944	559170	582469	591250	600764	646945
P69566	12751.7	16890.7	14452.8	13499.3	8913.04	11830	11585.6	9677.21	11772.7	7583.04	12074.6	15660.1	13406	13078.6	9166.47
P70122	57226.1	57868.4	57800.4	61960.5	64213.6	58096.6	62117.8	58620.5	57392	47109.2	54873.3	52210.3	55511	57814.9	55577.6
P70158	8384.64	13272.1	14654.9	12771.6	10785.7	14936.9	13816.4	11029.5	16896.3	12632.4	22188.1	18897.1	17168.6	15865.6	9641.13
P70168	615484	645365	622925	661953	667373	640377	645980	620103	554520	550956	599778	624487	607111	665475	652193
P70188	9217.59	11057.6	8470.25	9680.8	9301.59	11576.1	11264.1	10559.8	11508.7	7217.08	9876.85	12871.4	10344.9	12376.9	9484.66
P70193	5706.4	20806.4	7465.84	4568.54	3788.86	3908.23	9050.79	5963.69	23726.9	5758.06	12703.6	9260.31	10827.7	7979.6	14452.4
P70195	204763	178161	217176	224882	178720	225203	179810	259580	241287	197493	193063	190677	203299	225585	202368
P70196	11701.6	6965.04	8251.57	6206.64	2065.53	4330.58	20617.9	5399.72	7258.12	7488.05	17273.5	9193.87	6630.89	14086.2	4892.51
P70202	153592	139647	141803	177249	155951	191384	154477	188120	157534	131787	148905	164517	138532	156775	168665
P70206	3616.95	2002.04	1491.08	1532.95	1380.51	1207.38	3915.46	2349.99	1647.47	705.317	3749.85	5291.96	2761.66	3345.68	4905.75
P70207	17266	17602	18443.2	12336.3	16136.9	15331.7	19017.9	10779.5	14203.3	12456.2	18110.1	25585.1	14838.3	15185.9	17468.1
P70224	16994.3	20434.3	19143.6	20484.3	20035.1	20261.9	18423.5	17862.2	19741.8	15242	18614.7	18738.6	18958.6	20681.8	19066.7
P70227	35683.8	37610.9	36168.3	37256.3	34159.1	43023.7	38074.2	45701.9	43147.4	32153.8	45548.6	42701.3	45344.2	49157.4	45063.3
P70236	53554.6	55551.1	56355.3	55429.4	59375.3	51239.8	49814.8	52210.7	51592.5	50063.7	52274	55248.3	54341.4	50235.6	48520.5
P70245	76985.2	76671.1	80957.6	83174.3	94873	81935.3	78327.1	74703.6	68643.3	82737.2	79401.5	82400.7	81741.7	83145.4	82612.8
P70255	9195.27	11028.8	11631.4	14598.7	12568.1	13285.9	9461.6	14130.7	8023.76	8959.16	10109	14726.8	11009.2	12580.2	13831.6
P70261	34384.1	37317.7	40688.2	35915.4	41217.2	37041.3	36457.5	37810.9	34717.3	29700.1	40208	41436.5	39439.9	39274.4	37913.9
P70268	74066.6	73671.7	72484.7	69920.6	73140	75460.3	68182.1	70863.3	69274.3	61135.8	73346.2	78338.2	74197.9	77545.5	72167.5
P70271	66600	75262.9	60674.3	75269.9	78781.2	79788.7	68244.5	86437.3	73546.5	73531.4	69453.4	73839	74653.6	68461	72028.8
P70279	12458.4	9196.7	10850.6	6264.56	12279.3	5346.88	6935.21	6053.85	6647.59	8153.95	5706.14	4451.8	6442.59	9217.78	5909.88
P70280	20289.8	17962.6	21537.8	17345.5	19249.9	15982.2	22307.2	16466.1	16867.1	18200	23611.6	19483.3	17558.4	19995.5	16651
P70288	77384.6	83370.7	78992.9	94455.5	72540.7	90223.5	71488.2	110130	90541.2	68720.6	85845.5	76227.5	80524.2	96169.6	95531.1
P70290	93763.9	104600	118535	103032	109510	109387	100930	111360	107570	83436.1	115875	124312	118847	124096	118062
P70295	22939.3	27955.7	23735.7	23412.3	21641.2	21926.8	25079.5	20837.1	24240.5	18051.9	32846.5	22739.7	27857.2	26089.4	27794.4
P70296	1.42915e+06	1.59546e+06	1.56939e+06	1587147	1.47687e+06	1.54055e+06	1515167	1.50608e+06	1.40179e+06	1.85356e+06	1.52297e+06	1.52055e+06	1.48088e+06	1.43024e+06	1.60608e+06
P70297	29924	29696.3	32390.3	33706.7	36565.5	35851.1	33892.2	37638.6	34409.3	25788.9	30955.5	36289.5	38181.3	30890.4	29917.1
P70302	31326.9	33131.8	38679.1	39444.6	40034.8	37958.5	27135.4	37412.7	35550.5	39025.8	36249.9	37285.6	35298.1	39302.7	38407.5
P70303	34244.4	37537.6	28780.8	30394.4	29118.3	31654.4	34047.3	31254.1	33559.6	22954.1	33965.5	34583.3	35246.4	32816.6	31183.7
P70313	351676	360129	418941	376807	380805	376021	347951	375375	339544	339274	342818	378056	380836	383362	376671
P70318	23565.9	23918.1	20672.4	23152.6	18214.7	21746.6	19342.3	24525.4	24047.5	18749.8	20107.2	21467.3	23261.6	22926.6	20691.4
P70333	57382.8	48664.8	49290.7	56964.1	45876.2	65258.7	48742.8	68266.3	75669.9	56342.8	63315.1	47896.2	61546.1	52766	55497.7
P70335	20092	21759.3	21126.5	25682	23249.4	23876.8	22061.1	22634.8	21940.6	16689.3	20020.6	22375.6	23450.4	22794.2	20144.8
P70336	194221	186611	208778	202191	204919	206700	198227	207077	187368	183371	194511	204392	207885	202482	213144
P70340	16419.4	15259.6	16726.2	14187.1	15993.3	15075.4	17397.5	14447	13993.5	12313.1	15571.6	18121.8	18762.5	15353.4	13340
P70349	540692	526033	549753	574911	558383	589913	501356	530547	531191	536409	621927	530232	577622	519314	533350
P70362	118302	114275	135837	118519	114171	121983	119630	124995	122738	111916	127835	124197	127885	128114	124444
P70372	253301	265447	265821	275841	266343	278040	249997	291922	265864	245782	263356	264872	281784	293065	269728
P70388	21612.1	24382.5	22325.7	24061.6	16797.6	21374.3	20572.8	19822.4	16228.3	18108.9	21669.5	20087.1	20398	23572.3	22691.6
P70398	101744	102492	105297	110921	103381	107106	101066	106294	102411	90757.6	100918	100116	102582	104852	103690
P70399	17147.8	22688.9	17262.8	18750.3	22161.4	20155.4	22226.9	23827.4	21659.1	29213.6	23172.6	28133.5	30136.3	26411	23076.2
P70403	4383.61	7303.07	4325.66	8906.78	4712.59	5969.88	3920.38	5586.22	6785.06	3378.73	6344.38	5277.51	8655	6269.95	9189.46
P70404	95788.4	93625.9	100989	99424.2	100428	100836	91587.2	101969	84711.4	89117.5	100297	91353.2	88946.4	90938.2	103214
P70414	11200.5	14444.1	7264.81	8869.84	9766.13	8081.03	5875.53	4715.09	11672	7152.35	7497.42	6279.96	13878.6	6500.56	5735.54
P70428	16854.8	21915.2	22894.7	19307	15826.8	17609.7	24065.9	38641.4	13682.8	15514.6	29784.1	16368.5	6114.27	21227	18640.8
P70441	24264.1	29354	23338	28857	26331.2	27475.5	27193.9	22968.2	22053.6	46456.4	25093.1	25665	25933.5	25563.7	23329.6
P70444	9242.54	8844.15	9534.38	10581.7	9845.56	9925.66	10340.5	11208.8	11079.4	11839.3	13235.8	14317.8	14995.6	13421.6	10924.1
P70445	8207.3	9395.73	7964.82	8463.19	7456.2	7331.01	8066.04	8772.69	8844	21464.2	7956.84	5255.06	9504.25	9027.16	8981.58
P70452	14380.6	16649.2	15822	18876.4	16944.8	12166.2	14057.7	17153.3	13352.3	13898	13999.4	15102.2	14825.9	14726.8	13706.2
P70460	173816	170275	175954	177896	186059	178689	178826	180086	165787	172103	166505	159052	168776	179546	174847
P70665	15756.4	8286.24	7928.31	7705.83	12356.3	9863.49	10071	6688.44	14844.9	5914.25	9798.3	4501.82	8298.65	7515.4	6955.92
P70670;Q60817	543630	512419	595030	459248	519916	503948	480285	450884	511745	747850	504254	550674	459419	504545	524169
P70671	25299.9	24008.1	27126.6	23258.2	26998.3	24706.2	27011.2	22279.3	25044.9	22079.1	26715.4	27565.1	28533.4	26234.9	25199.2
P70677	95609.8	96313.8	99057.1	99198.4	100123	103136	96602.8	101279	91092.8	88231.8	95032.2	95152.4	98197.1	110080	113072
P70695	22605	10304.8	14119.4	9480.99	6567.67	6715.16	12302.6	11472.5	15718.7	13063.2	13641.8	11870.7	17286.5	10226.1	6778.41
P70697	47509	51903.9	48753.1	48875.5	42624.3	47952.1	48444.3	44163.3	52219.4	43402.8	49488.3	44205.9	45793.1	44439.5	42228.4
P70698	185829	184188	202867	196451	193548	202163	173304	197781	177490	157849	177833	184926	187703	191952	194090
P70699	58854.4	59045.2	59834.1	60717.4	61310.9	66445.9	74705.1	74746.1	74806.5	50875.8	75607.6	78496.6	62865.2	61001.6	62131.1
P70700	1439.51	5572.74	3861.07	3403.39	4075.85	3808.68	4889.06	7555.09	4948.5	3361.93	1521.93	4135.58	5318.53	3751.7	3824.95
P80313	533081	485447	545628	543227	532184	554940	505400	524993	509242	476720	510595	520546	522018	524160	522247
P80314	612459	628845	666924	673254	591014	628506	617323	599103	622452	567459	648494	633652	664067	667346	660188
P80315	500186	502166	590610	539040	555482	580653	522023	541690	522575	514787	520786	534191	554044	559751	559079
P80316	695958	697436	754471	743927	647651	715115	678338	743386	756744	616888	694646	719168	726790	750322	759251
P80317	467308	452798	497486	505484	463231	487763	443327	463693	451965	420034	467075	456941	482690	487671	478784
P80318	790231	809785	901002	852900	837845	871178	795730	889035	835581	700951	798071	843311	866543	911393	888486
P81117	114413	110162	130083	125289	128558	126277	125842	114534	113127	237333	116535	121089	126699	124198	122578
P81270	45410	49993	51218.7	50167.9	40798.1	46960.7	41664.1	41197.7	50254.8	40961.7	42755.3	44610.8	42204.1	46204.3	43857.6
P83093	7161.99	7758.11	8686.82	10269.4	9376.35	9257.37	8037.95	8026.47	7572.42	6890.51	7290.12	8578.59	8483.43	8801.47	8361.33
P83626	8782.23	7438.04	11548.3	7635.14	8712.92	10584.8	8058.04	9428.75	8673.39	6701.09	10533.4	10253.1	10099	12140.4	13385.3
P83741	68223.7	67482	77278.7	70637.8	72190.9	70544.2	66834.7	67789	63608.4	65505.8	64639.4	70251.4	68608.5	71775.1	73058.8
P83870	6687.78	6312.82	7095.99	6042.5	8360.41	7649	7638.42	7185.72	6018.25	6474.93	7578.82	7165.21	6893.65	6607.26	7198.15
P83882	97430.6	94758	116694	127338	117550	100442	72787.5	93749	78527.7	87288.9	39305.5	37026.2	38519	43480.1	38716.4
P83887	65846	60737	72756	61402.4	71207.2	61953.8	64746.5	64288	68577	51217.1	67301.1	75860.4	69302.6	70242.2	82061
P83917	12966.3	18596.3	12898.1	19410.5	22815.2	17565.3	20820	18589.9	14667.1	47431.2	18923.8	22914.3	23190.5	16011.2	22489
P83940	118021	120939	131083	133047	104390	109855	121600	112472	117388	132853	111257	110065	120231	135183	116677
P84078	815301	807211	878705	904538	775961	900910	806959	917222	883930	649824	755346	822560	787672	754770	660148
P84084	195471	198241	184206	181243	244138	211643	211867	194618	179681	183973	180391	173114	203639	207909	199532
P84089	229512	228833	189470	230876	228474	252756	223975	221183	195068	260419	216838	227462	227730	220911	198522
P84091	165952	163143	172818	191139	170242	184709	170402	175072	162578	156854	165238	159234	174393	184638	177233
P84096	48683	48795.4	51046.2	47815.7	51733.8	49877.8	49429	43782.7	39920.3	45357.4	45088.6	49349.1	48862	50464.3	56081.8
P84099	241718	258110	271669	287381	294958	251452	215698	241763	192483	224434	193467	213500	210112	232510	188883
P84104	225027	262830	220742	248204	269522	259029	262028	265282	214634	413003	225400	222394	245004	223632	226710
P85094	35400.3	39074.2	31006.8	36047.5	40562.1	39576.3	39222.7	44632.3	53980.1	40636	41624.8	40338.4	50213.5	41942.1	44511.4
P97287	18163.6	20421.9	17997.4	16744.8	17182.3	18659.1	18402.6	19986.3	16773.9	14602.1	17332.6	21719.2	18934.6	18967	17954.4
P97298	16015.8	10146.9	7107.47	9884.51	11997.7	15493.1	16784.5	6483.75	14053.1	9747.1	14508.8	7444.36	12976.1	8100.54	9811.71
P97300	46018.3	45105.8	39396.5	42805.2	44554.1	47232.3	51755.6	42176.1	36743.5	48161.1	50758.8	40821.3	48140.6	41826.8	39751.8
P97310	95683.9	93575.7	96652.5	99336.3	97248.7	103564	90574.9	107232	108948	83817.8	99510.3	101926	106962	113482	103608
P97311	59925.3	62025.8	61915.2	68155.9	70634.6	67635.5	64128.4	72659.2	62702.4	60625.8	70177.3	70767.5	72096	75912.4	69268.7
P97313	1964.77	1859.38	3513.18	1160.08	1546.19	3919.14	1495.69	2318.03	4875.4	1578.07	2274.08	2242.67	1593.51	2050.78	2065.97
P97314	142840	134093	130152	165954	158376	169067	154677	172630	152724	143202	123470	116647	129774	136528	125023
P97315	258963	269145	255982	301919	292448	303205	285876	305307	286280	266990	267198	246504	263503	278717	277942
P97333	72354.9	71501.9	63887	73614.2	74733	73591.1	69410	69643.9	66076.4	54365.7	62061.9	65819.2	66539.2	63551.4	64620
P97346	290714	331232	332845	334854	336768	336265	286449	318644	299962	283792	304635	348740	323324	292606	308124
P97351	748207	724333	759343	802326	740230	810124	711589	727633	646698	647179	709353	623189	701328	748810	754878
P97352	179067	178036	174267	158303	251908	216495	209333	214248	116562	200158	162581	208353	192119	168572	164837
P97355	28220.2	29065.1	28523.5	32536.3	28807	28056	26907.5	31667.4	28614.2	24934.1	40085.6	26711.2	29278.3	30354.8	28196.9
P97360	6953.79	10697	3694.88	4803.51	1095.21	2899.19	7133.83	2220.86	16691.8	1617.3	17867.3	5649.25	8414.61	3785.68	3872.03
P97363	42850.8	48049.3	44540.1	48487.8	44561.1	46888.2	40465	44238.8	41378.9	34616.4	39016.4	43304.1	40106.6	42372.7	44145.2
P97364	16117.6	21514	11882.7	7935.43	18509.3	8412.41	31543.8	8822.34	33698.4	9716.66	11948	14308	6838.89	13902.1	12132.9
P97370	183568	179453	181424	195363	171166	199656	181379	189614	179099	172004	182350	179697	180597	217048	202712
P97371	277542	283635	255778	270642	251309	297437	282998	289309	280889	313333	274133	294400	290013	268999	257602
P97372	99285.4	98367.4	100142	117479	93721.6	115158	105228	130615	104977	94729.6	94952.6	100122	101701	100558	115241
P97376	26667.1	30606.2	24685.1	29561.8	25465.1	20670.6	26651.4	25681.5	26246.7	20806.6	17279.8	17130.2	19722.9	17056.5	16567.2
P97377	66419.2	75921.2	73896.7	72261.8	76495.5	74230.3	64754.9	65946.9	75249.9	56837.3	74830.6	74942.1	77288.7	85979.8	80200
P97379	52499.3	55996.1	55339.1	57789.3	51730.5	54808.1	49478.4	64055.2	58909.4	45171.7	45384.4	46084.7	48779.9	51596	45223.8
P97384	135744	144193	129666	138181	155375	137920	140088	143805	123857	120046	138319	144486	142496	140515	133122
P97386	12318.9	13929.9	12986	17258	16920.6	13828.9	11439.6	15204.1	12792.1	8416.59	11572.5	12899.4	12704.3	13446.7	14936.1
P97390	41602.9	40054.2	40039.3	40073.6	45192.2	38378.3	41070.4	42280.4	34061.6	28235.9	43088.2	48887.9	43485.6	44618.6	45533.1
P97393	9051.99	9233.26	11786.6	7881.12	10001.2	8858.19	9126.82	11724.4	5811.21	10507.2	12538.4	12871.1	8972.66	10345	11372.8
P97411	8473.9	5991.01	9377.67	9684.17	7766	7418.56	8263.84	7398.52	8029.24	6199.74	6587.61	10633.2	9564.33	7443.27	8557.55
P97412	32105.1	11877.9	11395.8	10590.7	12634.5	7038.6	13077.6	12936.1	22680.7	9594.84	14799.2	19133.9	13697.6	10002.4	13736.4
P97427	155466	152937	173208	151245	158033	144437	149418	150210	157703	113516	158795	156950	156836	150882	149904
P97429	184263	180658	187168	195507	198338	203540	196732	196685	174866	176677	187307	195851	208586	208635	197946
P97433	2855.78	2380.98	3708.38	3027.48	3602.89	3575.9	2549.39	3331.5	4295.97	1565.03	1220.86	2781.52	2377.06	2461.06	3840.33
P97434	6614.85	8087.94	5657.91	8454.52	8050.76	6343.17	9304.27	9839.61	7468.4	4807.9	9562.01	7505.56	6356.12	8166.46	9209.35
P97447	6318.03	8886.11	2790.5	10784	5210.19	4636.38	7212.51	7168	7145.33	6051.41	7402.97	6207.03	5404.55	5765.9	7850.45
P97450	110832	118083	89738.6	111483	116007	132454	122116	132049	73074.5	265856	103200	111793	111455	97770.1	100896
P97452	10950.9	17034.2	15989.6	13100.5	15522.7	11895.7	9573.71	17762	13929.3	8904.49	17788.7	16612.6	15693.3	16650.9	15451.8
P97454	3817.54	7897.75	5505.32	4224.99	2505.56	4013.13	4486.07	2916.99	7347.6	1331.95	4830.14	3324.68	4045.68	2806.7	4136.19
P97461	576336	613631	639523	675528	749706	708084	601574	658682	545388	608755	566296	598965	616834	595053	564295
P97465	6663.74	7285.16	7711.72	7200.79	5780.46	7221.69	6632.77	6756.1	8097.35	6709.44	8812.39	6995.1	9328.03	8303.83	8937.17
P97470	58224.7	61355.9	65116.8	57615.3	59290	56875.9	57465.4	58670.5	61565.1	56560.4	58485.5	60497.3	55680.9	57069.9	58588.2
P97471	3728.83	3169.25	3904.49	3403.07	3207.2	3903.21	2626.17	4438.85	3859.05	2294.36	3368.11	3261.57	3658.51	3678.06	3305.92
P97473	16391.5	19794.1	22118.4	19861.4	19932.6	20477.5	16687.8	19894.1	18837.9	17820.1	18429.7	22084.3	18985.5	22342.2	20271.7
P97477	16508.7	21089.1	8730.34	5278.9	6637.35	4728.47	8798.13	6303.05	17739.4	2972.21	17444.4	25228.1	9916.36	5618.51	13809.7
P97480	11533.5	7086.07	9098.65	9250.74	2945.59	6111.9	7686.43	5571.2	4602.84	10477.4	16127.1	13060.8	9469.74	7942.24	7734.67
P97493	30041.4	43297.3	38739.5	27541.3	43032.5	30925.1	50621.6	26989.5	38410	50181.9	24518.5	42264.7	71132.9	46119	52531.7
P97494	41320.2	44584.4	43317.4	42482	37668.3	39712.8	45004.7	40100.7	42030.2	33541.5	42752.2	46954.4	40493	40874.4	41179.1
P97496	6145.95	5502.4	5587.87	4082.69	3165.58	2539.91	7171.83	3557.57	3617.61	5716.29	7753.1	5111	5270.28	3676.11	3414.38
P97742	72074.6	68342.2	73622.2	82168.7	69189.5	78333.4	68501.5	80419.3	80383.9	58620	74205.7	75622.9	78262.3	77470.1	77093.1
P97760	50031	21393.7	17951.7	19812.4	20316.6	9361.5	25114.7	17225.1	21019.4	12245.4	24393.9	27820.8	27428.3	17604.1	20543.5
P97765	31071.9	32764.5	29348.8	39966.5	33725.2	36133.4	32419.8	40690.7	30987.2	35211.4	34577.4	34337	36195.4	37060.5	39544.5
P97770	20842.8	18466.7	18362.9	18571.3	18089.1	17794.9	17405.6	20966.3	18244.2	16715.5	21548.2	19779.5	19179.1	17824	18131.6
P97772	6300.29	7547.98	3452.17	8847.31	3999.36	3308.33	6326.6	3325.46	7581.54	4857.84	5082.81	8831	7109.44	8030.02	4607.58
P97789	16175.5	17010.6	17790.7	18045.8	15798.7	15000.3	12735.2	15296	16466.4	13725.3	16083.2	16308.9	15639.8	14498.2	14444.9
P97797	7612.62	9595.18	8208.38	8525.57	11204	5818.76	10566.8	8740.85	10670.9	8231.73	10071.5	7681.18	6207.55	6659.66	7015.24
P97798	13489.5	15228.8	16902.2	16654.7	13315.5	21668.2	18781.9	20924.6	21646.1	17303.7	29334.7	28244.9	28191.2	27909.4	24330.6
P97801	9195.46	9589.2	9565.79	11326.1	10194.8	9287.93	8133.61	10473	10432.3	6917.3	8382.52	8711.32	9174.47	8603.12	9840.12
P97807	158334	155690	166352	177899	179605	176533	166306	170001	157785	139801	171648	157436	165686	161814	162250
P97808	15991.7	20392.6	12291.2	5810.89	10072.5	15391	18379	10486.9	13038.4	12569.7	18017.1	12773.9	15522.5	15583.8	15415.5
P97819	15613.7	14016	15293	18121.3	12973.2	16723.1	12753.6	19066.8	19694.4	10248.8	21566.6	19944.9	17256.1	18619.7	12657.9
P97820	24487.2	25959.4	26556.7	26921.8	26688.5	27915.7	24632.8	27411.8	25257.6	21049.9	24631	26354.5	27335.2	26568.8	24579.3
P97822	107590	93175.7	103944	113809	117949	135872	112807	128321	136098	122934	129963	136506	96914.9	101071	127768
P97823	177862	180892	167936	212774	193055	182556	176831	214446	160076	148883	179620	206606	186979	162755	201479
P97825	56502.8	69498.1	63651.8	56936.6	68068.8	50490.2	62358.7	52053.1	57114.3	167657	61057.3	64529.5	68495.9	59961.3	59079.3
P97855	340837	327950	377760	370477	400314	370412	313318	387465	365227	288772	310423	344629	332262	354813	334883
P97857	78667	88837.2	87454.8	74016.6	88364	88678.6	87624	86540.7	81245.1	77194.4	61799.9	64139.1	72454.7	70885.1	67869.9
P97858	22736.3	25692.8	19395.5	16155.3	17327.6	9118.09	25414.5	17522.5	20308.4	13187.5	23777.8	24682.3	25970.1	39872.7	34739.8
P97863	32781	29914.7	20603.2	30426	25848.3	22435.7	25822.9	26522.9	24783.2	15398.7	22347	24307.9	22768.7	20490.8	23658.1
P97864	74393.8	82800.2	79163.2	80799.4	82645.6	82337.5	89824.1	82588.5	80411.6	74774	81035.5	91996.6	82464.1	86890.6	79345.7
P97868	3631.55	4718.08	4111.25	4697.12	5902.51	3600.03	3565.31	4861.7	4184.76	5025.93	3388.01	5002.98	3870.81	4090.71	5002.39
P97930	32114.4	35714.7	29345.7	30849.7	33012.8	28370.8	33679.8	33435.1	29197.3	21677.2	35576.3	32572	27429.6	31718.1	26537.6
P98078	141222	141267	144791	146677	149463	143404	137332	141726	129062	154169	125618	132862	135629	136389	128413
P98083	23445.6	24231.5	26526	22706.5	24669.1	25509.6	21922	25602.1	24512.5	20374.2	24161.8	22364.7	25353.4	26732.6	23969
P98156	23601.7	25344.7	24893.5	25814.9	28929	26704.9	25691.4	25140	22568.4	23010.5	23695.8	25302.8	23689.3	24542.7	23869.2
P98192	12565.8	8902.64	6545	7742.16	7185.21	8584.6	9667.92	6968.2	12555.2	7959.1	10596.7	9528.08	9722.15	9267.13	8986.67
P98197	7154.04	9052.44	8317.09	4226.59	7839	4445.34	46339.9	5172.31	7830.8	2438.99	8664.38	7657.88	10383.4	6995.41	6245.62
P99024	2000478	1.40033e+06	1.69459e+06	1.71349e+06	1.75491e+06	1.37264e+06	2.0296e+06	1459457	1702227	1.32636e+06	1.7433e+06	2.07284e+06	1.73865e+06	1.8141e+06	1.49858e+06
P99025	19012.6	21318.6	18412.4	16461.4	12934.7	16233	25291	18850.2	45819.4	16791.7	30825.2	13392.2	22117.3	16007.9	18470.5
P99026	282895	275947	285757	340638	299382	318137	280299	275300	272103	271328	313039	281898	318482	285622	330418
P99027	1.54735e+06	1.60248e+06	1.59454e+06	1.43618e+06	1.65402e+06	1.57119e+06	1.71402e+06	1.20508e+06	1.2125e+06	3.07137e+06	1.58092e+06	1.6825e+06	1.65734e+06	1.592e+06	1.52252e+06
P99028	98125.9	89956.2	75886.7	94905	124436	109459	86394.5	111866	66647.8	295528	95859.3	118553	94528.1	76931.8	76717
P99029	900032	920233	945588	935676	826791	894382	926329	917785	905159	859062	887939	881975	955826	899035	936523
Q00262	4696.3	4022.25	4727.2	4254.22	5378.78	4592.56	4903.58	5918.52	3231.73	5743.32	3041.06	3943.83	4210.9	4126.36	2922.49
Q00420	14160.1	16163.4	11462	13451.9	14170.5	12958.2	12033.9	11069.8	8802.58	10221.4	16124.3	15842.4	10845.3	12064.7	9639.72
Q00422	40730.8	57172.8	52940.9	52977.8	48367.2	54398.6	47774.1	51709.5	46648.1	50647.1	49484.8	53333.7	48274.2	51466.8	50565.7
Q00558	12320.6	6388.56	11233.9	6508.29	9390.85	8135.07	8219.2	5906.93	9204.55	6334.43	11374.7	7299.1	7793.39	7292.5	7447.16
Q00560	5960.33	7692.2	8055.27	6490.39	4009.95	4453.7	6920.79	4124.91	3602.38	4785.36	8787.54	6821.37	11418.8	5791.22	5341.19
Q00612	309593	283853	343519	324662	314495	327168	314684	309296	289107	295142	316047	317909	308715	326939	328348
Q00623	370653	188737	285915	250360	272703	155091	516258	94583.4	145769	355537	193956	204177	148931	86952.8	88859.9
Q00780	32934.2	28792.1	18140	31871.3	23006.9	24165	28128.5	25192.6	22811.1	22719.8	30206.5	28595.8	35765.1	29731.8	35908.1
Q00899	10861.7	12331.2	12288	16195.9	14122.5	12239.3	11374.2	13843.1	12318.6	11479.6	10526.9	12522.4	10819.7	13382	12932.4
Q00PI9	157398	171181	145279	159338	168361	169671	162615	189523	165507	160927	156712	162452	167218	162100	153646
Q01102	11018.7	7251.43	7759.33	8498.07	8969.58	5423.53	4889.93	7765.55	5656.9	6167.1	3295.19	5646.72	3915.1	5427.77	4558.59
Q01147	27005.4	25197.7	22762.1	26349.4	29576.2	24090.4	29374.6	21188	21065.2	44299.1	23709.9	21720.2	23556.2	22972.4	25108.8
Q01231	68136.4	71209.3	46062.3	75888.9	55361.3	71314.9	64132.5	66097	62541.9	61647.8	52613.4	47169.7	50879.1	54189.9	54060.2
Q01320	194408	205013	209932	195293	204835	203769	179025	200054	180686	174003	220498	233608	244853	242868	232625
Q01405	144365	150642	150125	167268	153350	161459	154904	170362	150030	133208	141311	135933	141366	150248	148996
Q01514	18343.6	19990.8	16011.9	15297.9	13523.8	17422.1	17663.9	18360.3	20865.3	10590	20551.5	18775.4	20243.6	21009	20726.9
Q01705	27512.2	29824.1	32546.5	29074.1	30221.8	27747.9	28438.3	29966.8	28579.2	26263.5	26572.7	25188.6	26384	26023.4	27638.6
Q01730	327989	244051	343273	336318	239231	323241	280986	323414	345855	213855	300606	310852	312608	338754	282947
Q01768	1586200	1.35755e+06	1.60137e+06	1.56555e+06	1.43223e+06	1.68219e+06	1.35785e+06	1.63509e+06	1.61808e+06	1.41404e+06	1.49064e+06	1.5492e+06	1.4423e+06	1.5141e+06	1.53474e+06
Q01853	1.96286e+06	1963613	2.15544e+06	2.11295e+06	2.00262e+06	2.1391e+06	1.93808e+06	2182279	2047124	1.87897e+06	1.98895e+06	2.08421e+06	2.0569e+06	2.14376e+06	2.10161e+06
Q02013	27669.9	26389.5	25930.1	24706.4	26501.4	22533	34849.9	21308.1	24484.2	23909.3	9041.34	11673.8	12891.7	12664.4	10652.9
Q02053	749400	719086	797462	777072	734061	771639	769623	738359	714532	698558	728261	758939	741357	777957	745598
Q02248	201108	180828	198197	212465	192359	209154	198223	221891	224095	169735	203503	188171	217229	213433	205093
Q02257	4172.65	6053.61	6433.29	7630.24	6079.22	15281.2	4245.68	5059.97	8842.75	7804.55	6005.47	6969.05	6177.07	8031.28	6949.82
Q02614	6470.51	10699.5	10482.3	11353.4	10704.9	10013.4	7439.01	8202.97	13220.3	10792.6	4939.05	9242.88	8789.62	7431.3	8290.95
Q02780	25679.1	32599	21092.5	27594.3	26977.6	26259.7	35604.9	27560.9	24153.2	22382.8	26321.2	23025.3	26592.5	27931.7	24983.7
Q02819	80372.6	88663.9	81998.7	95253.5	93208.1	90432.1	91569.4	92325.4	79678.4	187912	81116.2	83118.1	90437	88694.1	84230.3
Q02858	8760.14	5864.75	7652.4	9658.74	7936.06	8427.44	6992.3	8073.58	7651.93	4406.14	5722.26	7062.25	5470.1	7536.58	6679.41
Q03137	3048.1	604.848	2203.77	414.232	862.448	685.83	1701.96	566.869	1349.79	3389.09	4997.1	1074.37	1718.89	979.136	2469.43
Q03141	4936.92	6489.33	6161.79	7923.75	7603.05	5398.81	5656.56	6442.78	5705.53	6998.59	5815.76	6101.75	6558.77	5488.09	5338.54
Q03145	17740.4	20986.5	18095.8	13365.8	16697.8	11630	12739.7	11990.2	16700	8568.4	15333.2	21332.6	16010	19733	11672.6
Q03147	17638.2	19593.1	19177	20793.6	17126.1	14961.3	17698.7	16723.1	17026.5	10993.8	22047.1	18290.3	17473.5	21027.5	18530.8
Q03265	2.51611e+06	2425222	2499860	2.56909e+06	2.55657e+06	2.69567e+06	2.39048e+06	2.54989e+06	2284865	2.3405e+06	2.35831e+06	2.27182e+06	2.38194e+06	2515034	2.52195e+06
Q03958	69141	68061.9	59832.5	67556.6	95805.2	73350.1	73050.5	72421.4	27325.5	94543.9	72686	81084.2	65386.2	57118.4	60536
Q03963	59873.3	62777.2	62626	67966.5	61524.6	71494.6	55454.6	65545	68922.1	57448.7	55816.7	60979.1	62522.5	64987.1	65722.7
Q04207	60191.9	63581.8	62526.7	66411	56927.8	65615.3	60733	65586.4	63408.7	59633.2	62575.5	68925.7	64216.8	67468.5	65298.9
Q04447	188665	184483	211469	189558	189781	194161	198685	214711	200007	154077	199682	206894	220041	204049	196008
Q04519	14180.2	16726	12551	16969.7	17731.1	15895.6	15484.5	13184.5	11609	11421	10180.3	12929.7	13135.9	10606.6	13130.2
Q04690	2762.05	3565.89	3580.56	3154.25	2204.35	3093.24	4121.01	2166.13	2308.16	1854.86	2077.91	2327	2992.91	3199.66	2757.59
Q04692	2832.19	2995.08	3532.56	3948.71	1421.47	3860.68	3280.82	3130.48	2789.13	1628.83	3312.57	4171.69	3333.87	3265.69	3020.32
Q04736	59657.5	62897.8	61186.5	62497.7	59527.6	57447	56082.2	64363.3	59122.9	52985.6	61812.3	56349.9	62040.1	57399.9	62229.7
Q04750	99558.8	100678	104356	108185	105799	112062	97573.4	109745	101823	88071.2	68473.3	75870.1	75009.8	81560.4	71935.5
Q04863	4432.49	6229.81	5677.8	4942.88	3528.82	4660.03	7578.84	7125.27	9086.1	4138.75	7978.14	6631.01	5731.35	7715.27	6316.22
Q04899	3001.28	3092.74	5628.79	3385.98	3916.6	3594.19	3419.62	6513.71	4499.17	3189.79	4104.22	2881.63	4222.67	3788.54	3930.12
Q05186	21246.3	19350.8	20822.1	21294.4	20641.1	20528.2	21145.8	20606.7	19367.4	26693	19524.2	21537.1	22121.6	22256.7	21324.5
Q05512	20905.9	26124	23902	24394.2	24670.9	24024.2	22683	24823.5	21698.1	18270.1	22486.8	23480	22257	24883.5	21675.2
Q05793	29111.5	28352	35313.4	31718.8	29782.5	28459.8	27204.2	26609	26431.4	30891.5	40898.8	43774.2	39132	40179.2	38868.8
Q05816	240463	208081	249149	255037	180603	268909	256138	287667	337421	275811	351330	242724	335546	413867	375317
Q05915	12369.1	10378.9	11208.2	5191.61	10098.1	6415.9	9089.47	11295.5	11493.6	7566.79	8452.88	14565.6	12883.2	12669.8	8990.95
Q05920	113824	126805	98836.5	131132	108503	107717	107108	115990	114844	92362.1	110133	109616	106313	113193	101801
Q05BC3	15439.3	15440.3	19844.2	16979.8	13833.8	16147.2	14184	16135.6	14976.8	13890.4	14687	16208.5	15286.5	13718.2	16444.3
Q05CL8	37576.8	39843.5	42659.8	46520.3	46450.5	44134.3	39595.7	42375.6	38492.8	34051.9	36992.1	42825.2	38452.5	40974.8	36732.1
Q05D44	47271.9	49466.1	53109.5	53721.7	57887.2	54300.7	47161.3	52539.3	51624.6	41695.1	48260.8	54064.4	52496.4	51882.6	50861.1
Q06138	37451.5	39126.3	40369.2	46128.3	42300.7	42592.7	39755.1	41621.6	36086.5	31906.8	36974.3	38272.8	42373.9	40049.6	42959.9
Q06185	183505	202646	135123	148561	230225	225041	215847	192622	126637	233646	173687	185464	179272	148299	148007
Q06194	14516.4	32357.5	13805.4	11030.5	22486.7	13940.8	34796	7370.79	8462.51	12273.7	18668.7	25477.8	16162.9	11650.2	11606.3
Q06335	16894.5	19689.7	21058.7	23608.8	18516.9	18380.6	15859.2	20138.5	19957.8	13242.5	19783.7	19763.1	25417.4	20924.6	18464.5
Q06806	57032.7	55810.3	55997.6	56519.6	57119.3	62124	58289.3	55949	53720.6	50643.5	53681.1	51430.6	53897.4	54862.1	52087.5
Q07076	310180	269859	316095	323131	287185	307522	295182	330092	322298	249891	301948	290494	297907	332716	299583
Q07113	13273.7	14052.4	12371.4	13870.9	11065.4	15350	12524.7	13864.3	15651.1	10540.2	14348.3	15309.3	15916.1	18453.7	17628.5
Q07417	161080	171945	161167	187530	164385	184197	172097	193322	163421	145085	163829	146956	162255	180511	177437
Q07646	442086	464521	333678	462806	439684	510204	477008	355442	469563	314651	511653	465787	444006	354823	449211
Q07797	4764	9528.37	7438.94	6030.89	5458.3	7442.35	8731.06	6785.94	8756.82	5968.81	9766.07	9968.73	7724.32	7663.21	7493.18
Q07813	274089	270160	261172	307888	226306	324613	297300	321961	321002	283513	294980	286653	315113	329181	299952
Q07832	3521.78	4539.99	4644.81	5576.4	5109.16	6595.8	4330	7882.65	6729.09	1905.84	6278.26	8377.89	6035.71	2795.41	5474.87
Q08024	30518.2	32646.1	35951.8	37069.1	33226.3	33760.1	35144.5	32929.2	31810.1	33722.8	32475.2	35960.3	32285.1	34986.8	34383.8
Q08093	290825	247035	283325	297906	235118	342193	245736	368687	329019	263053	260083	210224	239577	262254	254929
Q08122	25242.9	26767.8	26821	31959.6	26219.1	27344.4	24428.2	27697.3	27810.5	20379.2	27988.9	27252.9	25332.1	29935.2	30356.3
Q08288	32658.7	35820	38052.1	34335.1	40583.8	31424	30118.3	30760	29569.1	50848.5	22938.1	26959.6	26632.3	26163.2	23911.7
Q08481	509142	513772	536959	608774	513281	574845	530588	566634	539291	566804	478989	482028	494927	511847	540646
Q08639	25333	10343.4	29018.8	51213.1	44961.4	30728.2	53070.3	34447.8	49578.5	16953.9	41211.9	18944.3	21856.7	35806.5	35921.7
Q08879	7323.92	10419.8	6245.54	9100.54	8208.57	13376.4	16133	14487.3	12648.4	9392.25	10602	8734.78	9648.06	10941.5	10527.2
Q08943	147821	152058	148086	150751	144329	148289	139619	133995	135004	122767	133438	157026	147915	144974	142724
Q09143	24439	16801.4	23732	17472.6	9725.38	17687	24547.4	20113.3	24980.6	15412.5	23429.4	26323.8	21261.3	24718.4	18698.8
Q09XV5	4661.4	6691.61	6172.45	5193.43	6064.71	3519.18	5221.39	6265.6	5866.33	3433.46	5382.64	5705.81	5998.3	5541.36	5746.37
Q0GNC1	170926	156767	177765	164731	189128	193968	176197	183426	178289	182860	189798	222022	201204	185921	191375
Q0KL02	26538.1	27598.3	23512.4	24074.9	24232.1	22638.9	25507.5	23166.1	24389.5	17732.7	25822.5	26807.9	26437.8	26298.8	28486.2
Q0P5W1	2770.67	2870.93	2619.8	1695.06	1873.16	1905.86	11166.4	2058.01	3808.89	2547.62	4543.94	3087.69	1201.52	1835.21	2620.73
Q0P678	9242.37	9570	11298.8	11047.9	10164.3	10939.7	9898.06	12084.1	9389.43	10624.8	7958.37	9074.82	9603.55	10684.2	9899.21
Q0VBL3	16257.5	21251.2	18408.8	21670.3	22016.5	18601.2	18669.7	18873.1	16306	17042.2	12460.2	12942.7	14975.4	13826.2	12306.5
Q0VGB7	25088.9	24742.6	26937.9	25051.7	28601.8	27417	26262.6	24647.2	28290.4	19889.4	25915.4	28055.8	24663.8	25624.9	27337.7
Q0VGY8	21889	24712.6	23812.9	25274.7	22936.8	25239.3	23700.8	23987.9	26742.9	19113.3	26656.4	26658.5	26999.9	28335	25581.6
Q11011	95298.7	98766.7	99383.6	108601	105095	108102	96822.7	104619	89386.2	90834.1	101275	101652	99877.4	106765	103223
Q11136	86954.7	79087	96701.7	88484.1	77999.7	92264.4	84977.2	84329.2	80197	82026.1	88738.8	92539.6	87589	98696.8	92418.2
Q148V7	14917.3	15363.4	17465	17339.8	17744.6	17312.3	18729.4	17312.5	20177.6	13169.4	21016.5	25671.8	19086.2	17821.4	17946.7
Q149F1	2432.45	1298.66	3407.62	2898.44	4711.76	3802.19	3748.83	3847.21	3961.18	4117.38	3614.3	4217.49	3154.78	4380.35	4650.52
Q14AX6	20542.3	8359.04	11528.6	4305.56	3592.21	6241.49	6884.63	5185.72	12504.3	1524.31	12900.2	7913.59	5848.29	3458.36	6204.02
Q14B62	4704.43	4480.6	3308.84	6215.2	3973.1	6083.86	5344.53	6119	7415.04	4277.41	5646.59	3811.84	4899.76	4330.92	4491.75
Q14C51	50355	44881.6	57940.7	45679	39743.9	40014.1	45331.9	45831	53922.1	36953.7	38752.2	53821.1	42711.8	45018.4	39572.3
Q14CH7	4900.31	8322.08	6636.21	6471.08	6564.78	6306.38	5772.38	7243.85	5859.28	3203.75	6698.25	7870.11	8216.74	7609.52	6498.12
Q1HFZ0	85253.7	87466	102391	93544.6	94775.8	87325.6	83149.9	94605.6	90741.8	70208.4	86889	93797.2	89931.3	92969.7	87285.2
Q1W617	27568.7	32826.1	30715.6	31613.2	28320.2	29172.9	30047.4	31885.3	31793.7	28285.5	30421.5	29960.7	32588	33017.1	31331.8
Q2EMV9	13363.8	15806.3	12582.6	12506.2	13902.9	15176	15280.4	14190.3	14693.5	12139.5	12196.7	16543.3	15400.8	14663	17855.4
Q2HXL6	9046.18	10386.1	9163.49	9569.89	10886	9470.47	11198.1	10072.1	10169	10944	11667.1	14997.1	13406.3	9574.88	11896.5
Q2KN98	38805.6	39750	45502.7	41716.9	37991.9	40761.8	38231.5	41659.1	38844.4	30439.9	41814.8	42432.7	43679.7	41302.3	46558.6
Q2NL51	25853.8	24277.1	28250.8	20323.4	22690.2	19453	25974.6	26597.7	21177.7	14999.3	19315.9	22897	26079.4	26473.8	26127.5
Q2PZL6	12555.4	14138.9	12319.5	10706.1	8695.41	11428	11371.9	8840.65	14351.3	6230.49	11652.4	7066.08	10805.8	10186.9	6718.06
Q2TBE6	9261.63	7011.36	7718.31	7396.65	7188.02	5893.92	9772.28	7503.42	6886.44	4445.44	8304.81	6594.88	8162.62	9046.3	5796.53
Q2TPA8	20600.6	29928.2	18377.4	16053.2	21112.3	18268.1	19740.7	18451	20678.7	10984.6	19007.3	20046.7	26342.5	22299.3	14288.6
Q2YDW2	55739.8	55258.5	57261.6	48014.7	50543.9	51273.2	55927.4	48473.1	51390.9	39707.6	59782.1	59365.1	53413.5	59871.1	54891
Q31125	16118.6	15506.7	16998.4	18308.4	20260.3	19563.4	11362.9	15499.4	15294.9	15181	14892.3	14901.1	17782.1	16651.3	17175.2
Q32NY4	8387.16	6973.46	9118.63	4424.69	5366.34	1303.23	6659.74	2741.55	6248.79	10207.3	7046.72	11380	3760.67	5397.07	2256.7
Q3B7Z2	42589.6	42857.1	43681.7	42758.1	41509	45162.7	43725.5	43291.2	40066.8	34240.6	40471.5	43347.5	43770.3	44999.5	46374.3
Q3KNM2	34174	30695.4	30598.1	32416.2	24538	32159.4	23149.3	29535	32358	24357.8	29381.7	35740.6	33268.4	34102.8	29896
Q3LAC4	19978.1	20993.6	18947.2	25383.3	20076.4	20223.8	19477.5	23761.2	21367.6	15877.4	19278.9	17867.1	17851.2	18468.2	20077.3
Q3SXD3	143777	118080	139600	105474	106766	124843	118257	120788	113070	106068	127522	131711	133079	115616	117730
Q3T9E4;Q62293	2967.61	2880.76	2112.98	2370.55	1982.32	2605.53	2920.65	1989.76	3098.18	2175.31	1632.27	3025.92	1594.69	2856.84	2498.49
Q3TA38	8496.95	7245.83	14262.5	8663.83	9457.88	9712.91	9799.22	10083.2	9798.06	7746.44	13539.2	10407.4	10701.8	12979	8490.66
Q3TAP4	3522.61	4523.91	8590.85	7241.58	5063.48	5605.9	4043.15	5666.98	5252.3	3323.07	19588.6	15744.1	6902.64	8257.68	19644.8
Q3TAS6	185388	290656	244938	127746	144045	134562	485250	163479	237759	121210	295058	99129.7	176359	136195	172620
Q3TBT3	52870.8	52413.8	47916.7	52870.8	40362.7	39257.8	45273.6	60379.2	57639.6	42460.6	44629.3	55144.6	52629.6	54009.3	48185
Q3TBW2	46779.9	26408.3	26549.5	12221.9	28883.3	22813.3	48253.6	26853.4	31462.6	27598.7	17626.4	26394.6	21812.9	31265.7	17761.5
Q3TC46	20761.5	27863.6	29296.9	24398.7	24891.7	26888.3	29353	25555.3	25097.7	24363.2	27240.3	27714.1	27678.1	27341.1	21301.2
Q3TC93	33875.8	43389.6	39254.4	44774.9	38903.5	44264	39750.8	46472.7	41155.4	41381.1	47191.4	52001.1	49840	50705.2	48636.4
Q3TCH7	14581.1	13634.8	13757.9	14284.5	16290.2	14400.5	15704	15405.3	12955.9	10859.2	15231	14989.7	15717.8	16429.9	13777.3
Q3TCJ1	24586	26814.6	28494.9	31081.7	31280.4	29239.8	26113.7	30713.3	26499.3	24117.3	26518.3	28422	30814	30720.2	32084.2
Q3TCN2	112888	135587	105766	126917	110877	143871	124532	141053	117211	112646	135856	138832	148354	122595	132979
Q3TDD9	14053.5	14638.8	15457.2	15009	13176.8	15033.1	14891.3	15507.7	13467.5	9780.1	14957.2	17090.9	15436.3	15572.4	14200.4
Q3TDN2	66396.6	70163.4	69436.7	65822.4	69509.9	71730.4	71232.4	73879.2	57828.8	56030.7	69344.1	71621.2	74762.4	66594	66609.6
Q3TDQ1	89788.1	91545.2	98092.2	111147	95064.7	96489.5	89947.5	99985.2	90076.3	92741.5	89658.6	101734	92303.6	94699	89140.2
Q3TDX8	5911.95	9620.92	5851.08	6363.59	7046.55	6446.8	12352.1	13599.8	13000.5	5631.89	10849.8	12190.1	8518.11	6751.83	13521.4
Q3TEA8	85859.8	94712.4	87781.6	110563	93236.9	92238.4	80870.7	98144.1	76945.3	78809.5	48381.7	47303	55304.8	55292.5	49947.8
Q3TFD2	57180.9	65696	69921.3	70908.5	75223.3	62750.8	84001	60974.6	54183.7	68336.8	67421.2	69466.2	77254.4	74077	81241.3
Q3TFQ1	4807.27	4776.4	4652.23	5189.12	1373.37	4505.11	5285.92	5054.54	4205.26	4080.47	4653.07	3786.7	5106.94	5233.77	5073.55
Q3TGF2	20108.2	20771.1	15881.7	15607.6	20962.9	19092	22702.8	16921	15883.4	43743.7	15858.6	19776.1	19494.9	18225	15950.9
Q3THE2	1.12491e+06	1.12005e+06	1.13779e+06	1.20409e+06	1.20033e+06	1220146	1.12025e+06	1273556	1.07344e+06	1.03795e+06	1.13769e+06	1.08208e+06	1.237e+06	1.18766e+06	1.20737e+06
Q3THG9	48872.8	47022.6	48548.9	46824.7	45583.6	49393.5	47693.3	48817.2	42779.1	37283.9	48139.2	46571.9	45920.3	49641.4	48713.2
Q3THJ3	10168.4	8698.37	9141.29	11749.3	7785.04	8427.87	8496.61	10467.7	10664.2	17871.4	9158.99	10862	10465.5	10523	9293.16
Q3THK3	46991.2	51820.7	49668.1	40039	44553.1	43167.8	48620.2	40530	39656.2	50751.7	43350.4	49634.4	48683.8	48602.2	43084.8
Q3THK7	169443	174409	181695	182136	181502	171721	166708	172479	158001	144135	168051	171186	172158	171287	165479
Q3THS6	71691.2	75834.7	74766	80135	72514.2	72682.3	79227.8	80561.1	72317.9	68828.6	83421.5	85151.5	84170	81386.8	83090.9
Q3TIR1	5765.93	7390.73	7276	3895.84	3444.46	4822.51	32535	4272.16	12400	3197.7	24369.8	36671.6	13916.1	4769.39	10145.8
Q3TIR3	28237.3	29697.5	27166.5	25816.1	24184.4	27191.6	28484.2	29649.3	28592.9	22632.8	30596.2	31780.9	26265.5	25619.4	30379.9
Q3TIU4	52602.1	56452.7	58758.2	54932.6	54312	52748.8	48248	50904.4	52416.1	40199.2	50666.7	51084.8	56468.3	54928.2	56449
Q3TIV5	32947.6	32246.4	37377.1	38625.4	35884.5	36947.2	30083	34956	28429.3	38704.1	29405.8	33413.7	32770.8	33419.1	31863.3
Q3TIX9	81981.2	87478.3	80803.4	81668	85235.4	78632.1	78226.3	87617.7	80391.9	77798.1	85083.3	91967.8	77328.6	72170.2	72204.9
Q3TJD7	301051	324983	325920	341385	328118	348822	330375	369030	327810	309195	337162	293524	319785	335882	349414
Q3TJZ6	44350.3	48625.6	51943.8	45813.9	58299.9	47220.8	47061.9	48136.2	48273.8	42258.1	37252.3	38110.3	46159.5	37797.8	42917.4
Q3TKT4	25445.8	29332.4	30860.2	28491.7	26696.2	25144.6	31737.6	27460.8	27807.2	22886	34756.7	34736.6	32364.2	30185.6	26975.4
Q3TKY6	20768.3	19818.5	19803.4	16026.1	19075.1	18447.6	19488.3	18520.8	20787.5	15445	19231.1	21925.8	18883.2	19081.3	16170
Q3TLD5	3320.27	3637.07	3674.97	4446.11	5417.45	3631.9	4951.68	3679.86	2189.13	5315.68	3767.58	3777.19	3587.21	3368.05	3552.31
Q3TLH4	33995.9	37270.3	37620	37427.9	41081.6	34448.6	33561.9	35097.6	31294.4	43597.2	32435.6	34788	36184	36659.8	35213.1
Q3TLI0	5023.91	7935.8	11602.2	6156.49	4895.55	6110.11	4795.41	5321.27	8941.24	7428.88	6324.66	5636.23	9249.73	6251.86	5912.09
Q3TLS3	4001.75	4637.76	3686.9	630.22	4323.86	2101.86	7137.46	1574.09	4973.7	2112.16	5600.96	6532.1	4298.66	4149.29	3394.49
Q3TMH2	11128.9	11606.5	13285.2	12035.8	16776.4	13682.2	10796	12183.9	10097.8	10259.5	22508.7	14749.1	9814.02	13958.2	13829.9
Q3TMX7	27916.9	18980	19682.5	22270.2	14599.4	20700.2	23185.2	20633.2	18353.7	18312.1	23835.2	23001.2	27274.2	20283.5	21513.2
Q3TN34	32009	33820.3	42092.3	35756.8	35838.3	36238.6	32298.3	35829.5	30837.2	29892.6	33033	39089	36697.9	36576.3	37129
Q3TNL8	8696	7323.42	14105.1	7908.77	6137.69	7526.09	17473.7	16543	12666.5	6067.66	11763.5	12269.2	14154.6	10646.2	12010.6
Q3TP92	10917	14661.9	11505	9868.26	11828.9	9723.97	14523.2	12544	11288.7	10038.1	16447.3	13113.2	19172.5	9919.86	12476.3
Q3TPE9	20164.7	23501.6	23828.2	27320.3	22212.6	20789.3	20469.5	25626.9	25133	18496.1	17486.1	19526	22313.9	25529.8	23122.9
Q3TPX4	26625	28977.7	28082.8	29633.7	25260.9	26747.9	28755.5	27002.7	28252.7	22957	29819.1	29644.9	28857.9	26302.8	27650.1
Q3TQI7	7577.1	9856.21	10249.7	7909.47	9535.05	7487.74	9176.82	6475.62	7214.53	22684.1	10832.9	10396.4	9933.88	9382.54	7722.77
Q3TRM4	48048.9	46916.6	51770.3	49045.1	51987.4	48564.4	45059.6	47161.6	46058	39794.5	43572.3	48847.8	49276.1	48853	49252
Q3TSG4	18004.4	22361.1	13896.7	16810.8	18831.2	17784.7	17339.7	20512.1	19245.6	15448.8	17077.1	22505.9	19581.9	15879.6	17964.9
Q3TTY5	86908.9	118591	44853	79001	128185	246687	43310.5	37731.1	52989.4	38285.5	47276.1	135801	94440.1	56277.9	40609.2
Q3TUF7	7669.95	4989.27	4993.86	3330.05	4328.73	3424.27	4784.14	4788.43	5344.88	6809.46	9275.37	7669.16	6151.89	5146.83	3949.01
Q3TUH1	42123.3	45827.4	37154.8	34751.7	34924.2	37590.3	42995	33624.7	35135.1	30635.7	43512.6	51705	41487.7	31040.8	27384.9
Q3TVC7	7880.03	6602.35	8424.58	5898.16	6747.68	5879.38	6330.74	3975.01	4676.16	6667.13	10507.1	7125.88	6582.19	6708.89	7141.6
Q3TVI8	26446.9	25183	24924.7	24244.3	27509.7	22900.3	26664.9	19858.1	20326.2	21512.8	29144.8	35893.6	27578.2	28009.7	23316.6
Q3TW96	288873	287058	311279	302421	295661	335125	321496	330710	297885	311369	387848	395497	406292	404711	425711
Q3TWF6	4872.85	2223.84	5226.3	6302.05	3300.69	4681.44	2654.34	2778.22	4407.69	3644.65	3418.29	5009.73	5654.27	5943.34	3882.43
Q3TWI9	8288.65	9046.89	8563	8814.85	7073.26	6877.33	9301.37	6640.89	7539.8	6271.27	8502.36	7841.24	9390.56	7863.48	7635.26
Q3TWL2	8377.17	5881.76	8378.68	5990.89	4842.29	10038.1	7477.32	9485.87	7812.23	5692.32	11483.5	6008.93	8159.11	11306.1	9906.66
Q3TWW8	94616.3	109742	92648.1	92471.3	114822	111725	101646	107272	91419.5	119317	110321	118973	118267	106287	112511
Q3TX08	25663.8	30295.7	26117.3	28211.2	28328.2	25813.1	25296.4	29886.2	23968.9	20960	27275.4	28327.3	27821.2	27506.4	27020.6
Q3TXS7	211816	198078	216287	203790	220293	221990	209442	230770	225124	193100	209698	211498	214562	217113	218242
Q3TXT3	6718.83	8625.82	7206.82	6276.36	9852.14	3433.68	6262.25	9495.04	6066.67	12205.8	9030.36	11230.6	7441.03	10310.1	7422.17
Q3TXX3	1944.74	1840.48	2013.65	1468.18	2464.23	1597.55	1653.51	1464.07	1600.77	1693.36	1641.38	1879.72	2310.51	2054.23	1957.49
Q3TYS2	12474.7	13812	14796.9	15159.3	13217.4	12341.5	12484.8	12068	19657.1	11822.5	14506.5	13043.3	15906.1	14350.2	16642.7
Q3TYX3	26578	29093.7	29074.9	27348.9	25859.7	33518.9	32066.6	29137.6	31570.5	26313.8	29762.2	25710.3	32690.3	33100.8	37243.1
Q3TZM9	5941.71	6083.71	6086.3	4362.32	4915.47	5371.05	8679.06	4902.6	4033.8	5125.23	6494.46	4070.88	6057.96	6055.75	5922.27
Q3TZW0	10739	12761.6	12365.4	13265	14907.6	13684	11716.3	14429.7	13506.6	12899.3	9895.57	12274.2	11255.8	11731.2	9731.37
Q3TZX8	19027.4	23902.1	16946.8	15670.6	23636.8	20753	25873.5	22649.2	21421.2	18288.1	28095.4	27319.9	16473.5	22877.4	19842.9
Q3TZZ7	57195.6	68823.2	64138.8	70540.7	59193.1	68467.4	60214.6	65836.5	62663.1	52335.1	60027.4	69583.1	67275.2	68266.6	66851.2
Q3U0D9	2978.67	1264.19	2472.2	1109.58	2266.02	256.237	2522.13	1426.74	1932.6	904.941	3428.56	2074.01	2619.85	2013.86	1809.62
Q3U0S6	439916	468713	487109	496239	448716	457892	436142	449998	437090	370321	455730	450604	446392	460254	462192
Q3U0V1	279465	289711	285524	319283	301066	312556	277672	294681	262527	517945	263892	267114	288225	292151	288791
Q3U0V2	37677.6	40181.6	36532.2	34046.1	41333	32944.4	39459.7	38298.2	36892.8	32295.2	40590.5	38118.4	40643.1	42121.2	38054.6
Q3U182	3782.43	3961.32	3861.9	7139.12	6598	5392.05	6645.31	5948.24	3834.38	6019.9	4255.27	4148.32	4942.46	3376.31	4401.27
Q3U186	29247.1	27620.2	23609.9	26842.2	30346.7	26858	32710.7	28572.9	30219.3	19013.1	27108.9	24506	24779.5	24993.8	26908.9
Q3U1C6	79168	26733.8	14585.7	13145.8	15618.4	11342.3	42322.4	10521.1	32750.6	14169.3	25042.5	42944.8	16372.2	15485.8	13940.3
Q3U1J4	137670	145039	147230	146607	133642	136299	136534	137239	138853	123157	139934	144323	149341	143472	142380
Q3U1V6	19741.9	20509.7	21146.9	19507.8	18898.1	19299.9	16428.4	15744.8	18092.3	13570.1	20790.5	20291.7	20645.6	19735.3	18439.6
Q3U1Y4	3863.65	2250.76	5731.82	2954.87	3015.37	4433.99	1585.08	2754.78	1369.71	3653.17	5761.7	3301.02	2402.79	2194.01	3653.76
Q3U2I3	7025.05	5993.68	5838.41	3757.84	3568.7	3909.32	7701.62	4878.88	5969.32	5500.28	8581.56	7934.58	6537.03	5529.2	5346.35
Q3U2P1	34308.8	33486.8	30886.2	32538.6	31746.7	28938.8	33893.2	31830.1	33427.8	24564.2	33199.9	33756.1	33745.2	35359.1	34590.2
Q3U2V3	18538.3	11445.8	7157	12970.2	8504.58	8960.51	14654.8	8371.11	13281.4	8533.08	18194.3	14552.9	15000.8	14920.1	11206
Q3U308	10286.4	12497.8	14910.4	13556.3	13768.5	13940.9	13765	15501.8	12166	10773.3	13093.5	13839.4	13741.9	13078.3	12989.1
Q3U319	13263.7	16358.3	20663.2	17163.7	18612.6	15389.6	18814.7	17774.5	14842.1	16206.1	19232.9	22990.2	19541.2	17751.8	19797.9
Q3U3E2	2582.5	4670.02	6041.2	2293.61	2565.81	1539.45	3772.06	274.047	2255.49	3271.07	2014.92	3152.63	2019.79	677.274	2343.01
Q3U3Q1	5467.26	26054.6	9289.5	4352.95	5248.22	5755.1	1678.86	2116.05	2700.33	2421.27	1519.48	7335.03	3788.25	7342.91	22460.7
Q3U3R4	23856.9	12754.9	12654.6	6049.17	10541.9	5787.83	15947.4	9737.59	31445.8	7872	11607.2	13234.7	12586.2	12251	14460.2
Q3U487	33643.9	41219.7	33713.4	34275	35452.1	38466.3	37024.3	32924.3	33468.2	35894.3	44406.5	48486.6	38107.2	39436.4	41494
Q3U4G3	11705.6	10339.2	11345.9	10685.7	10393	9180.36	9011.05	11466.2	11740.9	8680.44	11721.3	13876.8	11222.4	9414.82	11690.7
Q3U5F4	15598.3	17197.5	13716.2	17984.4	15253.9	15143.7	38979.2	16404.4	24031.2	10618.2	16127.3	17986.7	19291.9	13383.3	19842.2
Q3U5Q7	24374.1	23149.8	21151.2	20086.2	19673.9	22355.9	28845	23273.4	24096.7	21016	24379.6	32818.1	26682	27487.1	26718.6
Q3U6N9	10708.8	9865.79	10987.3	8211.18	11230.1	11489.4	11086.7	8603.83	8082.05	6915.15	10346.7	9131.85	10420.2	8446.94	9215.44
Q3U6Q4	3350.65	10442.1	8516.93	2282.65	4583.71	3966.56	2302.82	2665.89	10951.9	6960.56	3984.41	6730.23	6057.74	3429.33	3877.81
Q3U6U5	43305	46280.3	33308.8	40394.6	34916.6	33779.6	51391	44978.7	43989.2	37260.9	42163.1	51288.4	38585.3	44269	49136.8
Q3U7R1	303126	326541	301862	333202	311362	308156	316428	324912	297622	275275	290756	292996	301828	300684	306926
Q3U7U3	33470.5	29351.7	20984.4	17647.3	13286.9	18497.9	26261.8	27260.5	31313.5	31461.2	51352.2	45809.1	21105.7	29592.5	38583.3
Q3U829	3859.8	3565.17	2132.33	1849.7	1524.14	1826.82	3149.15	1457.16	6730.23	864.027	5529.18	5813.62	2659.09	2194.24	1889.56
Q3U9G9	106011	121830	104160	130680	118828	110941	110263	124226	104700	103115	101803	95667.1	101981	103669	108542
Q3UA06	19240.7	16407.3	21769.8	19099.8	17199.7	20895.7	16753.6	18248.3	20258.4	13978.1	19216	20247.4	23508	22097.1	19683
Q3UA37	23958.6	24048	21000.7	28677.2	22836.6	23357.5	28090.2	20256.5	17906.8	17004.5	21788.9	32008.7	22238.3	21574.4	21014.9
Q3UBX0	247034	302098	222541	294681	314009	338604	226314	266153	156537	281251	193695	262056	279460	231699	224404
Q3UCV8	13257.1	13922.3	10720	13182.6	16319.1	15395.7	13275.4	11974.3	9743.77	9405.51	11959.2	13076.5	12126.8	10458.9	10038.9
Q3UD01	31777.1	55907.8	41024.5	28377.9	19925.4	25678.9	33545.6	18845.6	30076.1	46396.8	69926.5	53685.1	42107	48117.4	24617.9
Q3UDE2	100364	100547	108655	114894	115550	107158	99986.1	111709	100684	94142.8	104877	111769	108175	102433	104175
Q3UDR8	21988	22670.7	27853.6	24176.2	19983.3	23716.3	27299.3	25745.9	24102.2	20319.1	24887.3	25863.2	23500.7	24478.1	26308.6
Q3UDW8	14876.4	11447.4	12222.7	11031.9	10375.7	14402.2	17792.6	13183.2	11335.6	7237.92	14480.5	12386.8	14144.4	12173.7	11509.2
Q3UE37	52144.5	41677.7	56405.4	59281.9	42301.3	54398.9	44607.3	62135.3	63043.8	48464.8	47685.9	45542.1	47995.7	59630.1	53072.7
Q3UEB3	135210	137548	139046	152050	144107	152264	140697	147423	133449	125689	128448	133781	135756	144755	135000
Q3UFF7	8044.51	7679.25	8109.11	7959.17	7295.3	10698.6	8105.17	8163.93	8193.01	8376.42	6463.67	8613.41	9088.95	8939.68	9014.14
Q3UFK8	27758.4	30118.9	29388.6	30899.6	27457.1	27101.7	26196.2	30668.4	27579.9	25442.1	28828.2	30246.9	27585.4	28973.7	31795.4
Q3UFM5	1725.04	2678.16	1995.9	993.349	947.768	895.64	1285.18	949.624	1330.16	1043.48	2775.02	1535.06	1339.92	438.708	1457.33
Q3UFS0	20300.1	11719.6	13406.1	8822.16	9311.15	13057	23538.9	13040.1	20443.1	11340.4	22040.2	17891.3	20346.1	11394.5	15740.8
Q3UFS4	10260.2	9385.01	9115.19	4743.43	5256.35	6326.75	10580.2	5465.1	9194.35	7828.73	9883.3	10635.8	12081.6	9425.96	7432.64
Q3UFY7	28797.8	36755	34230.8	31857.1	32570.6	28595.8	28849	30002.1	30300.2	26338.2	31539.3	31219.3	32710.9	35503.1	39369.7
Q3UFY8	13942.6	13652.5	16747.4	9585.72	13692.8	9621.52	16697.3	10706.6	15796.8	6887.06	14117.4	10503.8	12083.6	9930.49	10368.2
Q3UGP8	24275.1	39291.2	26251.5	35700.3	17858.6	29459.8	38285.1	25532	30612.7	12920.4	40107	25224.5	28933.3	27664.1	35769.1
Q3UGR5	26916.1	27325.5	32983.8	25578.5	20090.5	24272.2	23111.5	27070.8	28858.8	20796.7	29569.3	27583.4	25449.2	22615	22556.4
Q3UGS4	29327.4	27856.3	29288.9	27154	26965.4	29671	27268	26817.9	27419	39858.6	26854.7	25551	28791.8	30820.2	24606.8
Q3UH60	21917.2	27891.6	27714.2	24925.7	25927.8	22409.8	25962.8	21578.1	25242.4	19023.8	26123.7	27203.4	28835.3	26527.7	24386.2
Q3UH93	64108.9	62242.8	69132.9	65853.2	63764.7	64485	61271.4	67806.2	63232.4	52592.2	69374.9	70198	71327.8	69294.7	65369.2
Q3UHA3	12697.7	4504.09	6879	3630.87	3417.62	7571.98	8819.58	5232.44	7095.62	6102.97	8302.79	5908.13	12684.7	5416.36	3473.64
Q3UHB1	22148.3	21616.8	23125	21633.3	22194.3	25189.7	26057	20627.6	20769.1	18526.5	21554.2	24605.5	21623.8	22472.2	21375.3
Q3UHC7	22163.3	24866.7	23024.4	22445.8	20866.2	20165.4	22265.9	24674.1	24454.4	22807.7	21984.7	20122.8	21896.2	21514.7	18645.4
Q3UHD2	42872.2	32023.3	15401.9	20439.1	12067.3	18880.7	36704.8	24807.3	13537.3	13070.7	40459.2	37415.6	18762.7	23057.1	24709.7
Q3UHD6	30722.7	30977.3	33311.1	29665.7	27665.7	31398.4	31843.7	28380.4	31151	21837.1	29268.5	32525.6	30347.6	36353.2	29840.3
Q3UHH1	16547.6	24622.1	16919.1	18224.4	16354.7	15426.6	20181	19430.8	18455.4	9938.12	22588.8	22782.9	24979.2	16847.9	20205.2
Q3UHH8	8180.03	9343.1	9569.32	8413.09	7877.45	7836.51	7983.89	9642.33	9094.75	6709.06	11206.9	9019.85	8348.8	9347.88	7116.78
Q3UHJ0	41959.3	45512.6	45772.1	45402.5	39732.5	45532.6	45421.7	44672.1	42367.9	37644.5	41738.8	44186.2	48045.9	42983.1	45989.6
Q3UHK8	29546.7	22815	23994.4	20808.9	16095.8	10143.9	24313.3	7682.51	4993.22	26722.2	28137.9	29972.2	20089.9	22948.9	17481.3
Q3UHQ6	6135.8	9838.91	6535.17	7484.21	8809.06	5248.01	6129.84	5082.46	4915.47	4889.5	6071.02	7556.98	7862.14	5988.25	7281.1
Q3UHX2	152021	170788	163227	158838	186209	163317	172181	158019	147102	453931	133856	164407	172852	159815	154391
Q3UI43	11804.5	11377.9	13676.4	12122.3	14904.8	13290.3	11588.4	15314	16181	9560.18	11512.9	13381.6	13410.2	14183.9	12675
Q3UIA2	58997.1	60188.9	66252.7	69109.2	58531.2	67521.1	61325.8	68220.7	63336.7	57506.6	67008	63419.3	58921.4	65119.1	63790.7
Q3UIR3	18712.8	21690.2	18557.5	22092.3	20453.8	23071.1	22127.1	25137.3	23393.5	14974.6	19615.8	20054.2	22870.5	21329.5	23861.9
Q3UIU2	75521.2	69875.6	68282.6	74209.2	60069	73965.1	65031.4	80830.6	70631.6	68204.6	83327	65048.6	82309.2	78256.8	65260.5
Q3UJB9	85671.9	90880.9	87011.6	95177.4	80443.6	89608	83551.4	90511.3	86435.1	70879.7	88687.8	93948.6	89003.8	94453.3	88855.3
Q3UJD6	15748.8	18037.2	18992.8	16561.1	17127.4	16776.6	17423.9	17461.4	16880.7	12075.4	18402.5	17822.4	17605.5	17661.5	17355.1
Q3UJU9	31478.6	41882.8	40235.5	35926.8	39450.4	37763.6	31345.4	36353.5	43632.5	29405	36855.5	34306.1	37691.2	40701.7	43429
Q3UKC1	2841.12	2677.65	2671.92	2249.28	1967.68	1884.6	2548.93	1279.96	2137.94	3167.39	3044.62	3613.46	2898.49	2954.55	2791.19
Q3UKJ7	27014.4	29880.4	26177.8	27963.9	26258.8	31113.8	30680.8	35623.6	29237.2	27565.4	35450.4	34561.1	34859.9	35195.2	34914
Q3UL36	51922.2	52456.4	52485	51224.6	65485.2	56318.5	52007.7	42273.4	37824.5	63480.5	32371.1	34410.6	30523.4	27076.6	23503.2
Q3ULD5	33664.9	37786.7	36154.4	38567.1	39587.6	38015	35357.3	39152.5	35383.1	32000.4	36469.1	36756.4	33311.4	36419.1	36406
Q3ULF4	6232.45	5337.78	12295.1	7371.01	5120.13	4797	13190.4	8025.05	6703.74	2855.36	7576.52	7307.55	6952.92	8507.76	7308.51
Q3ULJ0	27599.1	31981.2	30435.6	33130.7	32757.6	33270.5	26255.5	28545	25563.1	26345	30074.9	33444.3	29014	31377.2	34993.5
Q3ULW8	69450.4	68826.5	67271.5	78642.4	71542.6	79152.1	74537.8	74828.4	72826.1	69947.7	70819.9	68642.4	71612.3	69507.5	76033.7
Q3UM18	18110.4	16641.3	13746.9	13714.7	11369.8	7463.2	14057.6	13520	15826.2	7193.31	10149.3	10079.9	10375.1	12467.5	10086.1
Q3UM29	21324.9	20532.9	22354.2	20743.5	22043.6	20110	20945.3	19794.7	20011.6	14414.8	23947.7	23362.2	20681.3	23257.4	18512.7
Q3UM45	104496	103076	110790	116897	103459	108197	95234.3	111613	118923	93678.5	100655	116409	103525	109370	104483
Q3UMB9	20398.3	20843.9	25833.8	23692.8	21675.6	21837.6	20034.7	23452.7	24013.1	18170.4	24093.6	24600.5	25084.6	24753.5	22060.3
Q3UMC0	28070.1	25015.5	24715.9	23459.1	24807.1	19555.5	26352.9	26199	28248.4	14724.3	26777.6	35790.5	25325.7	25135.1	27145.2
Q3UMF0	11905.1	13103.5	13540.5	13949.8	13473	13072.1	10558.1	12960.4	11477.9	12704.9	13365.1	12663.2	13374.3	13716.4	11472.3
Q3UMR5	76314.6	81428.2	77472.4	78209.4	77215.8	87353.7	84480.9	88077.8	89765.5	65637	83781.8	72586.3	83193	77618.8	75872.7
Q3UMT1	96233.7	103432	99164.2	107080	111098	103493	95038.2	108659	90296.1	106867	93707.2	86762.5	96589	98497.2	88039.9
Q3UMU9	76161.1	82287.4	85016.3	85858.2	98199.6	88494.4	82127.6	83107	69420.2	131031	74429.1	81286	80688.8	82042.9	76077.9
Q3UMW8	13827.6	13290.5	7283.59	8714.01	8001.36	9988.67	12720.6	5970.74	18805.7	11093.2	12079.2	23663.3	15682.4	10905.4	8018
Q3UMY5	33383.6	32053.9	32790.2	39441.6	31556.8	35254.1	36629.1	36242.3	35618.6	28060.6	34122.8	30514	36616.4	35880.6	36336.3
Q3UN02	23418.1	13364.6	14849.1	13983.6	12451.7	11875.4	26944.5	16174.8	19676.2	5900.1	20953	17253.9	15882.8	15087.7	13771.2
Q3UN04	2244.91	3480.81	2879.31	1879.47	3041.31	2011.09	2345.69	2341.48	2444.98	2103.59	2662.14	4042.07	2814.3	3585.45	3342.09
Q3UPF5	40694.6	38560.4	38461.5	41802.8	40937.6	39177.2	38573	40442.5	36886.8	38329.1	36534.8	38618.5	40573.2	42488.2	39785.9
Q3UPH1	19787	26129	19438.2	26523	25155.5	24359.3	23473.5	39927.6	32289.5	19402.2	19612.9	29722.4	19553.4	15686.3	30259.4
Q3UPH7	117583	147386	149616	127038	146778	124845	140927	140590	123924	99563.5	128464	152085	162474	135798	119656
Q3UPI1	16153.3	14762.5	9686.88	5982.15	7269.17	5307.38	12315.8	6715.4	16046.3	8280.27	6948.41	6186.11	8951.48	5946.67	5586.94
Q3UPL0	126936	132058	134173	144281	136578	142040	131296	136483	128199	127294	122072	131779	128484	136684	132759
Q3UQ28	46839.9	49754.8	39359.2	47204.9	50190.5	50669	49214	51167.5	45031.3	39353.3	48578.9	51101.1	50611.2	46659.1	44540.2
Q3UQ84	33307.7	37116.5	35759.8	33426.8	30107.6	34771.5	38578.1	36958.7	33671	28954.7	33870.6	36275.5	35975.5	34295.5	36329
Q3UQN2	16630.3	18613.2	15615.2	14335.1	17745.5	13973	16709.7	15540.9	15287.2	15879	16612.3	21246.3	16004.7	15172.1	14714.8
Q3UR97	5962.22	16079.6	6452.87	3910.42	4774.02	6697.75	12717	4949.94	15109.9	3935.31	17917.4	11928.9	7564.99	13620.2	10601.2
Q3URD3	9948.95	10152.4	10113.7	11116.2	9796.58	10314.5	9640.44	10586.1	9480.05	7975.06	9807.99	10316.9	11483.1	11260.3	9504.28
Q3URE1	19095.3	19760.4	22609.6	20113.4	21275.9	19142.1	22898.7	25730.6	20572.2	13789.9	21194.6	23062.3	23103.8	22021.7	19250.6
Q3URQ0	38110.9	54371.3	33721.2	25785.3	28030.7	34026.5	54088.4	34496.9	33895.4	23454.8	36727.4	50390.4	41715	36720.4	28677.5
Q3URS9	3887.15	6895.02	6279.53	5162.03	5449.93	4936.05	6976.89	4615.76	5814.49	3207.87	5320.3	5116.19	5593.61	3702.11	5574.2
Q3USJ8	25598	24359.2	22416.7	26037.4	26812.6	26098	23879.4	23071.8	22671	16859.2	24339.5	27383.8	23499.9	24812.1	24342.9
Q3UTJ2	115537	132673	105496	129731	124966	130024	119006	133470	120714	109551	108194	106603	111441	117995	112619
Q3UU96	30621.3	32386	31216.3	31941.5	30832.3	31832	31614.1	29846.7	29436.2	21925.9	32481.7	31404.7	33285.7	31287.1	34088.3
Q3UUG6	5315.78	4880.24	5411.47	5377.16	5234.61	5775.36	7618.07	4920.03	5367.01	4700.71	4995.71	7314.74	7181.15	7181.15	6641.99
Q3UUQ7	3518.98	4375.92	2228.59	3978.68	7369.73	2423.16	2384.09	3579.19	3622.37	2505.56	4546.8	6919.41	7950.06	1264.19	5473.99
Q3UV17	121742	102782	84269.6	100703	178264	98213.7	79479.2	72728.3	88953.1	98362.6	83168.8	178272	162751	2.19591e+06	148962
Q3UV70	3960.74	3007.7	2584.92	2652.67	1887.29	3031.6	3902.78	3364.46	4607.6	4080.73	3982.21	4387.36	3288.41	2717.3	3173.94
Q3UVG3	38768.4	33973.5	33551.2	37480	32699.7	39331.3	37900.8	38286.5	33241.6	30857.5	31812.8	37487.6	36250.3	39260.8	36554.6
Q3UVK0	53700.6	56162.1	58195.4	54650.2	55495.1	56431.8	53085.9	50582	53555.1	44371.5	59823.6	58742.9	58295	56348.7	57316.7
Q3UVL4	31778.9	36809.3	36310.7	30603.1	33511.4	35936.5	32211.2	37598.6	34317.7	29786.9	38921.8	31453	36077.9	35229.9	37279.5
Q3UW53	7574.6	11186.3	6798.9	8253.97	6154.81	9243.51	9879.16	8984.38	8121.1	6451.45	12068.2	12301.9	10285.4	10577.9	11613.1
Q3UY34	10546.7	10201.3	9905.08	8513.84	10497.5	8093.14	10085.2	8017.6	9481.1	11773.1	10692.9	10016.5	11924.6	12959.4	9738.09
Q3UYI5	17764.7	19540.5	13335.5	12161.3	14137.6	12984.7	16152.5	9525.38	13188.1	9400.65	20343.2	12398.3	12590.2	12699.6	10945.9
Q3UYV9	27058.9	28868.6	28369.8	27622.6	27474.3	22550.1	25103	27271	27262.9	25626.4	27845.6	31484.2	29538.7	27923.7	26936.9
Q3UZ39	32154.9	37426.7	39427.5	41450.5	36951	38057.9	36147.3	36574.4	38713.9	59974.6	35779.2	43654.9	41163.5	41443.4	37668
Q3V009	18317.4	21946.6	15323.7	22659.1	18938.9	21812.1	14682.6	22840.4	17171.4	17530.3	15741.7	20981	19852.3	20172.6	21235.9
Q3V038	63761	60249.5	76892	64521.7	58478.9	50743.7	65185.8	54630.1	57325.4	58022	58204.3	60665.4	64218.1	60329.5	64512.5
Q3V1H1	7669.5	8461.12	8547.08	5510.34	6247.72	7979.46	8112.36	9396.04	10009.2	3919.26	6210.02	9433.37	18251.1	11755.9	7887.68
Q3V1L4	36197.5	41249.5	41217.4	46946.9	39067.5	47172	34838.3	43767.9	42280.9	32608.2	40932.9	42807.5	40189.8	44461.8	46101.4
Q3V1T4	199100	192849	202048	227644	198213	224244	181128	229917	188006	194692	183409	181682	199211	206151	207822
Q3V1V3	3496.7	1799.35	2138.53	1825.33	1834.53	2500.1	2187.87	1541.94	2139.42	1316.44	4473.48	3433.45	2492.22	3364.31	2718.05
Q3V300	12723	10471.4	12062.7	13762.5	8117.56	6899.78	8967.24	11185.2	8334.02	5778.05	12403.4	13579.4	12556.1	13506.7	17973.2
Q3V3Q7	3242.72	2556.92	2500.23	2926.76	1484.95	2484.38	3070.01	2692.03	2077.87	899.338	2782.66	3129.59	2697.69	2109.25	2691.66
Q3V3R1	235211	227784	264539	248154	245600	247802	244687	241383	216356	225696	228918	221069	226594	233656	247835
Q3V3R4	9593.67	13834.7	9573.1	13823.3	4205.86	7535.44	16746.7	10002.5	14348.9	8161.17	9511.97	11410.1	11687.3	11327.2	8962.16
Q3V4B5	12057.1	10265.8	13392.6	15099.6	12064.7	12744	15582.3	16167.3	14017.2	10016	16390.2	16756.6	13130.4	13380.5	14981.1
Q3ZK22	4450.91	6089.68	3753.25	2306.06	5737.11	3357.95	5296.46	2070.56	5916.33	3344.71	6481.02	7422.32	4571.94	4187.83	3778.32
Q497V5	19906.2	30834.9	23987.6	17241	19530.5	18146.2	23222.3	20483.2	33501.3	16836.2	33880.6	39112.5	25797	25923.7	19350
Q499X9	14338.6	7756.5	8328.31	7170.03	7744.6	7322.53	20879.5	8739.11	14984.9	7330.65	18153.4	15635.7	15760.5	8857.64	7823.16
Q4ACU6	85990.1	89209	103068	89921.9	92368.9	95620.1	85136.1	92957.1	89126.3	79640.4	89983.9	98556.6	98445.3	100673	94764.3
Q4FK66	5156.73	5536.2	3334.94	3585.61	4460.86	5085.6	7816.02	3644.22	5618.55	2836.05	5089.14	5996.68	3773.75	3727.78	4129.13
Q4FZF3	11207.1	9418.31	6432.14	5993.37	8408.11	6131.98	5606.16	9049.88	7007.94	5828.68	11611.3	9011.47	8099.56	7921.22	6783.48
Q4KML4	622888	325532	559021	364111	636234	439937	752309	322393	472025	1064536	284323	554896	429485	341446	282986
Q4KMM3	22100.9	25204.4	23894.8	24692.4	24377.4	21920.1	18955.9	24330.1	21500.7	21793.3	22264.1	26318.6	23113.4	23251.6	24454.4
Q4KWH5	34085.6	37419.1	36151	40290.4	38428.3	37444.9	37993.8	30098.1	37990.5	33396.6	35449.1	42071.2	36085.7	38885.1	35678.6
Q4LDD4	33805.7	31022.1	29289.1	28543.8	27630.1	25938	36836.5	31838.2	33313.8	24788.6	41456	36561	40446.9	21844.9	30069.6
Q4LFA9	7670.65	11205.1	7574.4	10978.6	6260.11	11190.4	7584.33	1674.11	13552.8	2716.54	9557.9	7567.51	9341.99	8301	10661.9
Q4PJX1	11234.3	11743.4	11962.4	10933.7	12700.5	8781.49	10886.6	11118.6	10371.3	8703.32	9501.73	8652.51	10615.2	11487.5	9696.04
Q4PZA2	36905.6	33940.1	39609.8	38449.6	41233.3	34940.9	35565.1	39184.7	35826.1	34100.7	41278	39201.5	36592.9	37412.4	38737.7
Q4QQM4	10554.5	10215.1	11761.7	10350.1	8979.61	12016.5	11783	10376.4	11092.2	6835.54	11132.8	9969.35	13133.2	11132.7	11849.4
Q4U2R1	4956.08	4365.83	4349.77	5123.54	4278.44	3142.03	6026.07	5867.42	3412.76	3428.05	7052.99	8130.93	6838.7	6098.19	6117.54
Q4VA53	22201.1	23940.5	24161.6	25415.9	25590.9	24655.2	25858.5	28111.8	26574.8	18294.7	24554.9	22405.5	25826.5	26220.2	25546.7
Q4VAA2	99023.1	113905	115447	115203	114891	114742	110916	115834	93727.8	255007	96726.4	118138	110463	113346	102485
Q4VAA7	23919.6	21037.6	20039.8	19568	15617.6	23765.8	14917.4	22073.4	26094.1	13240.7	22300	22912.1	25123.4	24739.8	16070.2
Q4VBD2	7480.71	8934.05	9580.24	10215	10248.2	9143.58	7849.85	9425.14	7924.03	6412.29	8591.44	9493.76	10149.3	10610.6	9310.04
Q4VBE8	31906.8	32316.9	30398.5	32534.1	40738.2	36068.2	31323.2	35243.5	30451.5	27106.5	35962.2	37690.9	33642.1	32404.6	37122.3
Q4VC33	13339.6	15950.9	16587.4	18649.4	18814.9	16242.6	20878.5	22047.4	15521.1	12063.5	17554	17759.9	19889.7	18915.3	15911.1
Q501J2	19490.8	8641	26208.1	17442.1	14577.9	21214.3	11352.7	15989.2	25342.3	7913.87	17302.5	11337.9	21966.2	13593.8	16734.9
Q501J6	1.09967e+06	1.16059e+06	1.1032e+06	1.18379e+06	1.14924e+06	1.10794e+06	1.07697e+06	1.1243e+06	1062274	974202	766585	782144	843022	808868	776715
Q501J7	8795.33	7830.75	6855.12	6417.4	7739.24	5995.05	6004.13	6931.54	7612.8	7532.09	6783.01	7153.82	7172.06	7135.06	5652.37
Q505B7	13207.3	11888	11495.2	11566.8	13094.2	12374.6	15960.9	9214.78	13455.6	7489.12	13478.1	13171.1	14450.1	10013.2	12962.7
Q505D1	7722.61	8704.84	8121.18	7490.66	7817.75	7680.33	6515.11	8533.74	7607.08	4561.7	6616.91	8612.05	8790.65	8961.11	7933.41
Q505D7	41830	21708.8	18785.1	18331.7	24175.8	33237.7	24131.6	19482.3	23984.6	17422.6	22886.5	28643.1	17063.5	24134.3	17418.3
Q505F5	54603.2	55040	57915.6	56051.8	52219.9	55408.9	54793.8	53642.8	49600.6	42800.3	53026.9	56127.5	53411.2	56464.1	51013.7
Q52KE7	7875.61	8030.18	5502.96	9734.26	9584.21	11390.6	6245.58	10908.4	7693	4876.04	6180.73	6743.7	4255.32	5793.08	4237.05
Q52KI8	32848.9	38461.6	34712.5	36062.5	38358.4	36288.6	34985	33576.5	30886.5	38153.2	34665.5	33486.5	33082.9	33759.8	32153.5
Q566J8	9358.74	11398.8	9444.93	9724.56	11949	9902.99	9508.41	9003.03	20334.3	5317.45	12170.1	8507.71	10016.5	12318.7	10844.1
Q569Z5	38764.2	44958.4	42916.6	46297.8	43479.3	43239.3	39487.7	43991.4	42942	35901.6	34125.9	35958.1	36163.4	37547.3	35647.6
Q569Z6	102503	111224	105461	117944	118425	111721	101937	111911	102627	121243	97710.1	102389	103920	106270	100615
Q56A08	21106.9	26877.7	26717.7	30357.1	24373.3	23241.4	24000.1	27671.1	25710.3	20089.8	23212.8	28602.2	28216.8	24699.6	25216.3
Q570Y9	18666	21139	19032.6	21023.9	14422.4	14970.5	14566.2	17249.9	18243.6	9584.72	21106.6	17050.7	18823.2	16197.5	16595.8
Q571H0	26399.9	23728	20478.8	16156.4	10468.9	13790.9	19626.9	19377.7	19832.7	8856.88	37849.3	47914.2	45256.6	10704.3	11761.1
Q571I9	36611.2	37479	39331.3	38437.9	42335.3	41876.5	38753.4	39128.7	37773.6	36493.9	41152.6	42154.8	45224.4	46165.6	41866.8
Q58A65	85105.1	89775.2	98791.9	95621.8	96961.8	98711.3	91330.5	91471.7	87108	89318	86712.1	100083	96446.6	96516.7	95615
Q59J78	13256.3	22445.3	20517.3	16679.9	18478.4	14745.3	21310.5	16503.9	18027.8	10694.4	16202.3	17440.7	16249.5	12829.6	18029.7
Q5BL07	1720.19	1900.62	2069.43	664.887	437.906	1440.8	1636.86	1155.95	1468.59	2266.17	1529.88	2857.67	3526.61	1886.91	900.739
Q5BLK4	13941.6	14196.8	13756	15444.1	18227.9	14268.4	13428	13647.4	12746.8	12115.9	12707.7	14401.8	12091.6	13385.6	15102.2
Q5DTM8	15518.1	17264.1	18525.8	19958.5	13790.4	15713.9	16888.4	16747	14071.7	12597.9	16404.1	15312.8	19248.3	17697.2	16800.6
Q5DTU0	4635.54	5987.7	1835.88	5260.62	1690	2789.46	4784.31	4529.94	3391.55	2081.15	6144.52	6071.62	3211.37	3257.54	3406.13
Q5DU37	1434.23	1734.82	3458.6	2498.95	1451.18	1585.93	2283.54	962.703	946.819	2345.04	2178	1709.73	1898.79	1512.5	2131.13
Q5DU57	14644.6	13554	2426.7	4324.37	3387.06	3960.5	7321.13	2098.76	16947.4	5563.52	4336.63	5099.1	3207.08	2865.73	3270.98
Q5DW34	4889.19	5512.1	4903.31	6396.44	7112.69	5125.92	4748.87	6210.04	5467.73	2982.51	5496.97	5890.41	5999.85	5221.02	6599.47
Q5EG47	55546.4	56914.9	56084	57073.8	47263.3	52843.5	51444.9	55793.7	60920.2	45483	57673.6	55346.7	58278.3	60445.6	59306.9
Q5F285	66306.3	87516	52667.4	64189.2	62634.8	69440	70551.2	57055.2	52519.7	54330.5	84056.7	66462.5	91377.2	62449.5	61503.7
Q5F2E7	15882.5	18866.2	18218.1	16659.9	17912.7	16618	20343.6	17992.5	16432.9	19432.2	18553.1	19574.3	18783.4	17541	18182.5
Q5F2E8	20732.1	23485.6	23775.1	19998.9	23770.6	17378.5	23449.7	22803.4	23914	22484.1	22537.7	25054	21405.5	22271.2	20296.9
Q5FWH6	40841.8	46218.3	45668.8	46905.8	45039.9	44793.6	41077	43181.5	38920.6	34348.4	43044.3	41263.1	41527.4	43739.3	42571.7
Q5FWI3	20731.4	19404.2	22051.7	21798.1	20249.1	20361.9	19140	20242.4	18165.9	18551.2	21140.1	21473.8	20249.3	20289.5	18600.6
Q5FWK3	141818	144070	154034	158616	160253	156454	154029	179220	139473	139848	166331	142419	162475	166264	164178
Q5HZI9	13839.7	11964	10316	16491.8	16512.5	15558.3	16424.6	13969.9	16719.5	12593.1	10829.3	13113	12077.8	11934.3	12087.3
Q5I012	10157.5	10691.6	9433.41	9772.01	9892.49	9123.8	10131.3	9149.07	8078.91	5990.52	9199.85	10203.8	10088.5	10133.7	9839.42
Q5I1X5	20527.2	24419.2	26232.4	26857.7	23453.3	23969	20250.5	22839.7	20964.3	20262.5	24224.9	28797	28301.9	26477.7	23243
Q5IRJ6	19132.7	18021.6	13391.8	12786.1	12587.8	16128.5	20102.8	16567.8	14097.7	11515.6	17114.3	16005	15120.3	16612.8	12628
Q5KU39	6196.25	4404.03	8419.11	10748.1	10226.7	8151.71	6241.91	8112.39	7246.58	6423.1	10521.5	10825.7	7645.38	11026.8	8196.31
Q5M8N0	8974.6	10175.5	13421.3	7921.49	10330	5567.96	18398.1	5296.52	8269.53	5919.3	7576.65	6029.35	5994.79	9786.49	4534.59
Q5NBU8	75663.9	64989.7	74471.6	65913.1	60467	82435.2	69349.5	85690.6	80900.5	70335.2	62956.1	61222.6	72642.8	83242.4	84014.6
Q5NCF2	35398.8	34569.2	37597.4	32234.2	31039	30647.4	33748.9	41306.3	31715.1	30336	39269.6	36531.6	37952.7	35812.5	37667.9
Q5ND28	40035.7	39234.7	44083.5	47527.3	44619.1	45847.9	37845.2	42450.3	40536.1	38694.6	37022.8	34842.7	36290.5	40330.9	40882.2
Q5ND29	4880.4	3182.11	4308.79	2787.8	3547.08	3607.44	2783.92	3694.25	2424.81	1882.68	3183.02	1885.51	3454.24	3309.13	3596.68
Q5ND34	10182.5	9435.17	6152.18	8852.84	6076.55	10358.5	10136.9	7959.41	8335.72	6843.56	8665.33	10938.6	9914.73	10287.1	10898.3
Q5ND52	13864.8	13202.2	16018.4	11765.6	10983	14819.1	12008.5	13259.4	16135.2	14749.6	16006.6	13734.1	15007.8	15843	10174.3
Q5ND56	41681.1	39647.5	35619.2	44524	33051.5	55427.1	39548.7	40760	43536.2	42623.1	40777.3	42093.4	41215.4	44670.8	42233.5
Q5PRF0	14719.3	17167.9	22228.3	14477.7	15408	14031.3	10729.4	13746.4	17762.7	10691.9	24389.9	28708	21438.4	14202.5	13655.6
Q5PSV9	10086	9839.57	12046.5	10272.9	11976.9	10102.8	12764.5	9767.9	10605.2	13926.6	13111.8	13066.1	12510.2	12440.6	11609.3
Q5RKZ7	10595.7	8900.77	9762.04	8953.17	7863.35	11071.2	11335.5	10350.5	12291.6	6894.65	12208	11156.3	11443.1	11510.3	9206.02
Q5S006	3350.04	1303	2594.23	895.597	2844.5	1427.46	2842.45	378.739	2111.98	1449.2	2957.12	5192.59	1521.3	1608.81	1435.81
Q5SF07	58248.4	61324	62560.7	66875.7	62395.9	59384.4	56591.2	61586.3	54201.9	52651.6	54352.8	56185.2	64923	60921.3	65330.4
Q5SFM8	5183.61	4141.79	3803.82	6072.25	5895.6	5398.75	4203.87	4001.91	3712.34	3405.54	4632.71	5152.43	5759.38	4398.12	3871.07
Q5SNZ0	14379.9	17077.6	18825.7	18572.6	14612.3	16619.8	17339.3	20041.7	15315.6	14017.2	16659	16030.4	18542.3	18325	18818.9
Q5SQY2	8958.9	9048.89	7141.42	8205.7	7546.86	6976.4	7761.47	8381.96	8457.23	7353.49	9948.07	8891.03	8070.22	6661.15	6310.88
Q5SRX1	56939.8	53950.7	60955.8	51173.9	57003	53171.4	52592.2	58412.5	54364.6	51485.3	54340	62852	60791.3	56536	51550.9
Q5SRY7	22215.4	47973.4	47830	8379.55	50776.3	37499.2	20746	38823.7	29013.5	40701.4	60407.7	47756.5	59400.8	45823.5	32516.2
Q5SS80	8478.5	13601.6	10115.3	13964.5	8932.8	11437.9	9837.43	11903.9	6823.5	5081.72	12711.1	9064.01	11286.2	10066.4	8591.54
Q5SSH7	27935.1	30489.4	34283	31780.9	30574.3	32055.2	28936.5	34025.7	31060.3	22872.9	31246	31889.4	32551.4	33114.3	32851.2
Q5SSK3	15920.9	3477.49	7709.5	3768.5	9862.4	4413.45	9087.19	12398.9	5518.55	4658.96	6903.88	7771.85	4558.61	4538.21	5123.19
Q5SSL4	25932.2	29360.9	29276.7	31634	24818.8	25535.6	25845.8	28906.3	24500.8	22521.1	32186.7	27157.2	25964.9	25241.7	25897.8
Q5SSW2	15111.5	23162.1	28688.9	24393.8	17861.3	17656.4	25981.6	17019.2	22658.5	8923.87	14236.7	30972.9	30108.4	25754.3	17042.7
Q5SSZ5	41440.8	45621.4	46487.5	42939.2	39162.9	42027.2	40002	36988.1	38947.7	25540.9	44475.6	47670.7	42904.5	42214.6	42923.6
Q5SU73	8498.44	14255.9	10043.1	8982.07	6585.4	10819.2	10676.6	8243.57	5089.64	15247.4	7962.81	13752.4	10430.6	8311.85	10609.4
Q5SUC9	6984.84	8904.76	7002.21	8036.26	9020.55	7912.48	10605.2	6627.79	6227.59	6744.78	9357.86	6879.23	8873.44	7773.33	8782.4
Q5SUF2	45285.7	49951.3	49499.2	51867.6	54481.7	53416.2	51721.8	45856.8	45410.1	42985.4	39758.5	39443.6	36813.3	40276.3	37978
Q5SUQ9	20152.2	22900.8	21328.7	22231.5	21668.9	21456.1	19392	22090.6	20033.4	18903.5	22704.5	18605.5	21122.8	20806.2	20277.4
Q5SUR0	96347.4	102464	105831	106078	88060.1	97819.4	98708.9	100832	97485.6	71131.6	96426.4	96951.2	97573.1	97435	97078
Q5SV80	2002.44	3884.52	2729.23	917.315	1622.08	3767.42	2259.86	4972.19	6856.18	511.824	3613.95	4549.53	3904.49	5283.1	4726.63
Q5SV85	4757.65	5633.57	5654.55	6756.27	3959.4	5645.69	4569.15	5493.85	5114.61	3261.63	5449.96	6732.05	6574.71	5693.97	6977.62
Q5SVD0	59810.7	78684.8	41632.8	70624.5	54831.6	70727.6	79910.5	70569	83596.1	64305.6	57372.8	65042.8	70515.3	69041.8	70511.5
Q5SVQ0	4335.88	4360.21	4114.64	4104.9	4988.74	3742.85	3276.64	3751.84	5194.06	3289.94	4762.91	3714.79	4755.32	4318.12	4165.27
Q5SVR0	43863.5	42355.3	46554.8	46449.9	51603	46085.1	43761.2	48150.4	42562.8	41198.4	44474.1	47494.7	47378.3	47616.1	44264.2
Q5SW19	36886.3	39799.7	41902.6	34598.4	38793.3	36949.1	39859.1	36127.7	34359.7	31895	38151.5	41645	43483.4	39679.2	36849.7
Q5SWD9	35178.2	37446.6	39207.5	37183.7	30721.6	36805.9	33636.4	42507.2	43994.8	34028.8	34263.1	42944.1	32033.7	33096.4	25616.7
Q5SWU9	55750.2	57371.5	55779.8	58646.4	55452.3	55051	54987.2	55993.7	54253.7	44804.8	59089.7	59039.8	58726.7	60065	56206.9
Q5SXY1	16550.5	15655.6	16367.9	17837.1	15829.7	12375.9	21614	19059.4	12373.6	10732.4	21402.3	16264.3	14610.6	16189.5	17922.8
Q5SYD0	37410.5	39691.7	41671.4	40732	40606.6	41757.6	37157.9	37778.5	33255.1	32139.1	35287.1	33070.6	35645.6	37529.7	34575.4
Q5SYH2	9108.21	27925	14071.7	8006.02	10573.3	9114.42	28091.3	9114.24	7659.1	10721.5	17259.8	23409.5	16142.4	13570.8	10999
Q5U3K5	43774.7	47428.6	35787.2	37302.3	36190.7	43637.2	49430.8	38709.9	30633.3	36959.6	34490.7	45976.8	40294.3	42036.3	36837
Q5U430	36823.7	31503.7	27472.9	30012.4	36580.2	32316.4	27419.9	33137.9	28524.6	28853.8	27778.8	32452	41991.2	42047.3	34217.2
Q5U458	8142.85	13853.4	13914.3	8043.74	13717.1	12124.3	10213.3	15213	12320.7	7610.33	13445	14539	11896.5	10376.4	7746.41
Q5U4D9	26026.5	24989.9	23942	22439.8	23816.3	26773.3	27004.7	23465.8	33347.1	22359	26968.2	26297	21488.5	22068.8	25261.7
Q5U5M8	8759.29	7868.68	9333.12	8811.12	7980.68	9073.55	7302.54	9820.48	8867.11	11894.4	8623.6	7938.55	8373.39	9735.97	10541.8
Q5U5V2	12019.9	11353.8	10450.1	9092.14	9065.38	10829.5	13019.1	11894.9	12380.7	8163.93	13168.4	13228.8	11416.3	12063.5	10860.1
Q5XG71	11269.6	13336	9806.22	8562.25	9023.79	9961.33	8542.8	10091.7	12955.9	7601.22	16988.5	12480.6	13853.7	10144.4	8765.84
Q5XG73	10170	11786.7	12422.9	11288.6	11270.3	11355.7	10341.7	13333.4	10554.7	9350.68	11997.8	11401.9	14527.8	10921.5	11089.3
Q5XJE5	22251.3	23876.7	21894.9	19948.9	17225.1	18837.3	20920.2	15707.9	20547.6	24959.6	21460.4	24017.5	19979.3	16167.7	18165.3
Q5XJY4	26512.8	28731	27219.2	28489.2	26540.4	34677.1	29885.8	30257	26826.4	22110.3	22418.7	31867.9	27794.7	28718.3	26226.9
Q5XJY5	241312	242590	244653	267283	268190	265232	236996	261620	235198	233700	246373	252392	248580	261614	247751
Q5XKN4	23846	21630.2	23784.5	21093.6	29712.6	29312.4	26935.9	30320.3	19716.3	19627.8	22859.2	30567.9	27625.7	25199.3	27872.2
Q5XPI3	3221.24	3861.78	6132.68	3586	3780.65	4016.28	4072.92	3624.89	3511.9	3694.96	4523.86	3503.14	5236.24	3044.96	4458.95
Q5Y5T1	8198.73	9250.61	9527.71	11041.3	10318.3	7410.16	8131.96	8157	6821	7372.92	9539.69	9644.2	8951.76	9055.34	10407.4
Q60520	16433.1	23071.1	13927.1	17791.1	15026.3	16430.6	14662.1	15800.8	16162.2	9513.63	18583	16012	16169.2	18542.2	16244.6
Q60575	13089.9	13354.5	11224.3	15967.2	10719.5	13970.9	14181.5	14447.2	11340.1	10482.7	15861.3	19102.7	11529.5	14436	13627.8
Q60596	7703.26	10382.1	12726.8	15778.5	14388.4	12950.1	11727.1	11795.2	10391.1	10973.2	10754.8	10077.6	12713.6	10312.8	11970.5
Q60597	443786	444336	471152	503980	468679	497866	452353	483660	444018	403632	429821	435249	444653	472161	471290
Q60598	241730	240052	255635	275703	265792	274854	263828	255152	231715	450522	229641	235775	249083	256483	263282
Q60604	98964	121267	78645.8	129251	106279	113159	108373	116939	112810	88529.8	106325	102231	107100	115523	110319
Q60605	1.67254e+06	1.72215e+06	1.79894e+06	1805231	1.73482e+06	1.94069e+06	1.733e+06	1.78936e+06	1.7147e+06	3.24523e+06	1.64265e+06	1689530	1.81452e+06	1.78347e+06	1.93495e+06
Q60631	72001	67203.6	70557	71377.2	65503.5	71878.9	65179.5	71162.6	61933.2	62479.3	66460.5	65014.1	68725.8	69456	68275.8
Q60649	15252.2	15416.4	13050.2	13026.2	12809.8	13679.8	16544.2	13182.4	12624.1	12973.6	14995.7	12168.3	14070.6	13393.9	14472.9
Q60668	435250	459646	390182	444358	406192	438325	489665	427721	391600	578726	430579	402785	450296	445004	433483
Q60676	68908.4	71425.9	74806.2	77422.6	73683.4	77399.7	68650	73564.4	70606.8	66378.3	70194	69034.5	76374.2	78925.8	77420
Q60680	30457.6	32305.2	44956.2	37465.6	36041.8	37448.8	32359	38564.2	47878.4	19879.9	38183.3	36072.2	41555.8	40079.3	46475.3
Q60692	355739	285650	419903	234133	363256	384286	346928	348789	421319	384685	350575	304954	332130	409913	406337
Q60710	57078.5	65693.3	60954.8	63104.7	59884.8	61004.3	61603.1	63936.2	63151.1	47303.9	54366.2	59850.2	53918.1	59910.3	58872.4
Q60714	2092.03	4297.49	2254.22	4697.74	4383.77	3694.35	4841.39	3616.12	4453.44	3864.83	4354.73	4887.88	3142.67	6213.78	2985.36
Q60715	211771	221122	213711	221007	215845	214925	211729	212106	186797	194310	211044	204220	209745	216596	217202
Q60716	42263	40645.9	38583.1	40798	41072.3	42075.8	40898.3	42386.3	39852.8	32756	39519.6	38745.4	41245.6	41903.7	40646.7
Q60737	71176.8	71203.1	72137.3	77362.5	61681.9	79265.2	69162.1	78175	82281.4	50033.4	78946.2	71651.3	74312	74987.6	80908.1
Q60738	25066.8	30216.7	25016.7	22262.4	22377.5	24157.4	34728.1	22992.9	22353.7	20021.5	26303.8	34913.8	29119.2	22401.8	27950.4
Q60739	18827.3	18378.1	18704	19975.2	17252.3	18155.5	16638.6	18896.1	17165.4	23442.3	18995.8	15684.2	18185.4	18489.8	17168.3
Q60749	85301.6	88355.2	85757.2	93413.9	92400.5	91732.5	87872.8	82731	83920.5	84273	75890.1	81899.8	76860.3	75284.6	74456
Q60759	20401.5	14894.3	13573.8	18583.2	12860	15162.9	13495.3	17657.2	14438.5	11762.9	14579.8	15325.5	17035.5	15007.2	14342.4
Q60760	43612	43156.9	54493.7	47430.4	48936.1	51231	41220.4	47600.5	47209.3	39816.5	44325.3	41974	48046.4	47878.3	46758.9
Q60766	382596	374367	349059	368346	374499	427769	394501	379785	392257	340013	348290	370039	365931	418035	422171
Q60767	8931.58	11915.1	14130	11017.8	14760.1	11084.2	9588.23	10720.6	10556.6	9367.57	6908.75	11657.6	9244.23	11592	10718.4
Q60770	19945.1	19381.7	20649.6	16345	19115.8	19164.5	19231.2	17452.2	17971.6	13667.1	18356.7	18673.4	19446.3	19127.1	18176.1
Q60772	18848.9	20014.1	18119.2	19263.2	17059	20684.9	19802.4	20362.9	20459.1	28714.2	18225.3	18324.1	18502.1	18669.4	16803.6
Q60778	13969.5	15279.4	14874.3	18980.1	13220.4	19182.7	18092.4	14974.5	11898	13179.4	15443.3	14989.2	16155.8	15356.9	13309.9
Q60790	12717	21248.9	13585	15112.6	15445.2	15098.1	14862.9	15169.8	14829.7	14426.4	15387.3	19882.6	18343.7	16288.6	17653
Q60805	12673.2	19846.8	18486.9	7983.13	10387.8	9232.54	15358.6	11529.2	16133.8	11690.9	24831.6	22558.1	19870.4	20621.9	25737.4
Q60809	13133.7	17926	13693.8	14129.5	12550.2	12963.1	14269.1	15688.7	14922.2	12151.1	15064.1	21207.4	13160.9	15219.9	15190
Q60823	14244.6	10737	16083.8	15014.9	12488.5	15896.5	10713.2	20444.7	21648.9	10067.4	13534	15521.6	15319.5	15628.4	14441.2
Q60838	4036.85	6383.35	6399.37	6544.58	6362.21	6354.9	5054.11	6213.78	6552.04	7383.13	4660.61	7926.65	6790.48	5869.69	6694.53
Q60848	20254.5	22727.2	21731.2	21878.4	25934.6	19289.7	21105.2	26703.5	21354.3	17958	30372.6	30326.4	30596.5	29898.4	29102.4
Q60854	332915	307667	364895	336014	314465	347666	314525	352231	354782	291711	331080	326778	334820	341410	345341
Q60855	70555.6	88741	89443.1	91327.3	76295.9	85812.3	71486.9	85273.4	87599.8	67526.6	77041.3	85283.8	91998.8	96232.1	97762.5
Q60860	53972.1	45286.3	44509.2	54766.8	54668.2	59097.3	49135.5	52567.1	43512.3	52423.3	47154.3	54382	51558.4	49082.8	54456
Q60862	8443.54	4031.37	10903.9	6740.87	8434.98	3334.54	10666.9	2794.57	4758.99	3810.72	9103.22	14430.1	8386.44	5696.94	2772.65
Q60864	581203	581853	693237	714728	590394	670258	610488	679473	624941	735695	596281	617374	633614	661356	679482
Q60865	94099.1	93023.2	96989.6	95566.7	101434	95145.3	94276.9	97003.2	92395.9	114646	77756.4	88069.7	94754	96342.6	88444.4
Q60866	114947	105044	127878	112652	110579	113627	108700	108280	103502	97931.4	107232	115163	114671	110073	122310
Q60870	53054.2	53982.1	46255.1	52628.3	41706.7	49756.1	44129.2	45963.3	42625.3	40971.9	46867.3	45729.6	44589.9	46724.8	47239.8
Q60872	50458.1	52819.1	45683.4	40497.9	38409.9	45234.8	48427	44069.3	45869.5	46803.8	24718.4	17861.6	26292.7	25721.5	25336.4
Q60875	93267.9	101414	97485.4	103172	96807.1	95482	98695.2	105919	94225.5	87598.6	91269.2	95013.3	94926.5	96660.2	90046.6
Q60876	24711.1	23732.5	32429.4	23383.9	31868.7	27614.1	24579.5	31682.4	25235.8	97128	23315.6	27116.2	26910.1	28657.7	22115.3
Q60902	66967.6	69867.1	71352.1	81607.3	77244	78780.3	69753.8	78422.4	69778.3	71151.3	69229.3	70470.1	69984.4	70045.5	74613.4
Q60929;Q8CFN5	7941.72	9774.84	9624.82	11571.4	6918.48	8041.63	9106	9056.84	9123.14	10294.8	9224.03	6884.85	9307.26	6550.4	9414.23
Q60930	376369	413235	287989	351888	374711	496830	488348	509709	400351	493811	437171	526549	563390	460848	473881
Q60931	95140.4	108714	81388.2	83720.1	112983	125066	138258	128228	118327	114210	112045	132573	143130	122487	123913
Q60932	263889	314572	230535	255647	320502	346980	364932	358358	308594	372119	313669	362998	385316	330626	344650
Q60949	32852.5	34486.5	38169.2	37197.4	33274.6	37758.8	33432	36253.7	34160	28687.5	38408.1	39868.8	35373.6	40120.4	37565.7
Q60952	1764.44	6091.88	3451.01	2179.93	4447.54	4243.07	2894.45	3516.13	2489.25	1602.03	3640.32	6830.08	5274.54	4766.15	6161.76
Q60953	16560.5	21965.2	13045.1	16649.7	16079.9	19445.9	23189	25281.4	19852.1	19620.6	23135.5	20364.7	27673.3	21529.4	21419.2
Q60960	89052.6	114082	111749	116010	105444	105715	100614	104836	102155	105789	113842	116649	123948	112227	118168
Q60967	46978	47323.3	53518.6	58791	50555.6	55365.3	49085	59993.6	57150.1	36134.2	46402.1	46369.3	45395.2	55543.8	56072.9
Q60972	211481	221610	201310	218427	216066	248171	204350	240503	249449	170109	234067	247035	220739	235727	217826
Q60973	47479	45930.7	51992.1	51818.9	45148.9	53381.9	53556.4	55869.3	59708.3	37540.8	54900.6	52937.7	58554.5	60597.6	53324.2
Q60974	3558.29	4015.63	5029.49	3554.38	2951.91	1808.75	3435.84	3892.79	6255.51	2187.94	4179.47	5803.11	4613.65	4950.89	5156.96
Q60989	12339	17897.7	9960.04	10346.1	11756	9570.24	8827.17	9981.99	9717.48	5801.57	13086.8	7949.07	11954.2	10739.5	11734.2
Q60992	5909.73	2222.06	2747.37	2052.3	3024.77	2113.06	4595.67	1831.43	6498.97	2730.34	2869.7	8134.72	2410.25	3529.06	2558.03
Q60996	35302.7	46907.4	40074.1	39191.2	33084.7	36165.9	39961	38002.9	38869.3	27559	44782.9	36684.4	41163.7	38838.5	43546
Q60I26	13290.3	12075.1	15252.9	16275	11870.6	11803.7	14458.4	11881.4	16006.6	9591.26	16040.7	21133.5	13344.6	16414.1	14637.4
Q61001	19364.5	19218.9	20993.2	20875	21722.1	22124.7	20133.3	21268.2	20873.4	17611.3	23300.2	24028.9	24499.8	24150	25056.9
Q61009	18333.4	13881.1	13789	22742.2	20587.7	19729.2	14894.9	17308.5	20583	9331.89	20461.8	19990.8	17112.8	17535.5	19312.2
Q61024	286610	229288	362728	261027	258657	274833	281206	285149	270390	264914	269841	264442	274101	282352	320015
Q61029	197964	219062	199624	222818	215382	207384	205822	196590	182302	197595	201360	191818	203256	195680	184556
Q61033	248018	282162	249621	276909	262480	261492	250849	251613	237376	246468	248709	257465	251629	255135	244952
Q61035	123409	126981	132351	132531	134331	128034	123864	128277	115192	122229	127517	135897	128859	133590	125233
Q61037	3271.62	2815.42	1628.11	3015.39	3452.94	2727.2	3472.57	854.597	3230.42	3575.91	4230.62	2810.46	3281.8	3510.55	3334.9
Q61070	23871.4	19818.2	22193.8	23743.3	26182	27790.5	27641.2	22394.3	19576.9	20039.8	18887.4	24149.6	23309.7	24913.8	19765.4
Q61072	9891.54	9680.23	12598.4	10185.3	10158.8	8790.06	8402.5	8925.79	9495.07	7397.34	9353.08	10601.5	9160.32	10265.3	11468.4
Q61074	122297	135632	133920	142072	143327	143546	133954	138666	113022	129294	124922	128124	131533	129184	136122
Q61081	187168	172084	238380	193445	186485	207798	185680	199290	203511	183378	195178	198342	202312	221385	205711
Q61084	125306	160028	142254	171724	165875	164256	146332	170328	165957	124763	163914	149238	156905	172453	152796
Q61089	4694.41	8426.12	7219.44	7597.21	7098.71	8377.9	6232.26	7460.86	7196.01	4174.89	7394.87	5832.04	7022.54	6571.11	6125.13
Q61097	10297.9	9864.63	9897.12	9924.68	6721.21	7284.16	11872.9	11312.2	8521.1	5724	8783.79	11076.4	9511.46	10458.6	7009.28
Q61102	16826.2	19347.4	16680.2	17747.3	15738.8	16882.6	14620.6	17034.9	17752	12131.4	18555	18435.2	18652.6	16252.8	16498.7
Q61103	24295.2	29338.1	22904.3	23562.2	20596	22049	18047	25176.7	19115.3	11080.4	21003.5	31538.9	16947	21486.6	24583.4
Q61107	55634.7	43481.1	38243.5	54421	40430.5	45016.8	49633.6	43875.5	54381.2	43103.6	40829.7	47739.9	39181.5	48842.5	48890.2
Q61112	8820.12	7115.26	8941.33	10939.5	10688.4	7658.15	6778.44	8064.54	6589.28	7753.03	10863.3	8661.19	9524.44	9821.15	10258.5
Q61127	10499.6	10658.3	5117.69	6115.61	6722.73	5483.47	7227.86	4675.34	5542.33	4607.04	7578.34	7325.37	6507.27	7577.51	7139.9
Q61133	22134.2	20045.1	20504.2	22916	17959.4	19545.9	21415.2	21977.1	18648.8	18493.3	21376.6	22820.6	16908.6	18088.6	18291.1
Q61136	32083.2	31834.7	35140.8	31834	30344.7	36687.7	32386.7	36696.7	30844	24964.8	36237	29039.4	34649.3	34424.8	29887.1
Q61140	35211.3	40464.2	40947.3	35412.3	38862.3	39057.5	37588.5	38502.5	38492	36203	38917.4	42586.3	44735.2	43641.8	41147.9
Q61151	26365.7	29390.4	26473.3	27607.2	27173.4	26688.3	27352.9	26196.1	22156.9	21814.2	25795.6	27407.3	24385.8	24847.1	21952.3
Q61152	21314.7	20382.5	20891.3	20071	22985.4	19775.2	26755.9	18702.5	17250.4	53423.8	20528.8	21866.9	20785.9	20637.2	15575.7
Q61160	28998.2	26093.3	32145.1	35842.1	30784.8	40453.4	30510.8	43374.2	13711.8	28402.8	32632.6	27249.8	31473.4	30201.9	34703.8
Q61161	15193.6	19148.6	17456.4	18529.1	16996.1	14930.3	20474.1	17971.8	14860	14972.4	19093.9	19410	17933.9	16290.9	19360.3
Q61164	4434.54	8532.99	6436.95	4617.13	9265.37	6639.2	4443.36	3199.86	4267.76	12017	6079.55	5310.49	11126.9	5544.15	5175.31
Q61166	315727	316655	334906	316949	321150	328396	303107	308136	288244	287300	307622	316762	313838	329408	331431
Q61171	890945	887999	904094	971957	1.0046e+06	942836	865191	883631	816982	893319	868812	948688	909646	832560	874578
Q61179	24890.3	17744.3	12935.1	13305.9	10699.3	17823.5	13598.3	14012.7	17501.3	4239.96	12195	16286.4	14498.8	16325.8	18392
Q61183	17958.7	24340.9	19119.5	21994.9	16964.6	19294.5	19362.7	18847	18886.6	17168.9	19183.7	25922.9	19579.1	20474	19458.4
Q61187	42305.7	47072.9	52236	50523.4	58439.7	47327.7	45323.9	44361.7	41086.3	37927.9	49016.2	48456.8	51386	45502.5	50647.8
Q61189	44956	43236.2	50643.8	47614.8	48422.4	43606.1	42842.9	38978.1	40852.6	68725.3	47170.2	45222.8	45817.9	48134.3	47584
Q61191	90918.8	95698.3	87334.1	103592	93235.1	102397	94499.6	99467.6	96937	86815.1	90794	89739.3	94019.6	94239	94982.9
Q61193	69116.9	74880.1	73053.5	72186.9	73555.4	78126.6	71976.6	75972.1	70384.7	60702.2	72130.2	71723.2	76682.5	70323.7	67577.8
Q61194	36679.3	39616	40514	36866	37697.2	37819.5	43296.7	39095.6	38904.4	34227.3	43668.4	43674.4	38529.5	42009.1	43152.7
Q61205	19541.9	20191.5	20544.9	21480.9	23365.4	15832.5	8462.7	15316.3	12992	14711.6	19910.7	21651.5	15366.1	18232.8	17263.1
Q61206	373175	517203	483981	450461	488215	459425	449089	560881	364988	443553	386334	430731	416870	405705	396014
Q61207	590620	654540	557015	604208	654098	673460	679766	667183	564969	979451	752897	759539	810842	795292	744634
Q61210	103302	108089	109270	109796	107203	109597	102794	108170	108886	87624.1	103512	107109	106518	109589	109425
Q61211	31881.5	31553.1	37263.7	35860.3	40143.2	31878.9	30429.7	36491.3	33783.6	26410.9	34293.4	35809.3	35035.5	32076.6	31085.7
Q61216	28383.3	28579.5	32511.8	29547.5	26937.3	30146.4	27470.2	29069.2	31977.2	26535.1	26779.3	33072	35844.6	27819.4	25701.1
Q61233	919115	949499	884603	1.09567e+06	925712	1.0493e+06	983576	1.02697e+06	988771	924224	1.11358e+06	1.08319e+06	1.1469e+06	1.15779e+06	1144986
Q61235	116940	121232	115590	130862	111232	119292	126931	127482	123447	101448	130680	129881	128666	124642	141625
Q61239	34652.7	33911.2	38838.5	36423.3	38872.7	38513.8	34697.1	37292.2	37383.6	29427.3	33115.6	33236.9	33893.1	34201	35968.2
Q61249	57448.4	59065.7	67053.8	70240	60688.8	61262.3	55581.6	67270.7	53067.7	53007.5	58565.1	57201.1	54712.9	59896.7	65864.1
Q61263	15338.4	10644.7	17763.4	12516	10104.6	10680.5	16180.3	12884.2	14668.6	11107.3	17904.5	16152.2	16689.7	12634.6	13346.4
Q61286	15890.7	16426.9	14685.1	10984	13861.2	11548	14216.6	12842.6	16171.8	15266.9	16433.2	18533.3	17179.7	16526.3	12247.3
Q61288	56572.7	57382.4	64767.6	59105.7	66618.8	58551.7	53187.7	58080.8	51139.6	46011.8	55780.8	60593	58815.6	57454.3	57774.4
Q61292	34751.3	34598.8	32314.2	38255.6	34868.1	35876.8	34421.3	32448.5	29772.5	27960.2	34642.8	34489.1	34702.4	35850.5	34345.1
Q61316	782723	767227	847653	820146	819365	875218	737089	868793	804567	723270	776663	769868	757868	855786	789638
Q61333	14786.5	21198.1	23017.6	19191.5	16478.2	16426.3	20619.2	20661.3	16086.4	15349.5	24224	29347.9	23701.8	24449.5	20441.9
Q61334	9281.11	7316.13	8598.03	8551.92	10331.1	9302.64	11532.4	9628.34	8748.98	6284.19	7985.73	8112.48	7826.48	9864.05	7831.97
Q61335	120290	108560	135911	148482	106424	144614	113994	145255	155147	124967	126673	107717	125749	142056	137585
Q61337	21853.5	28655.1	24483.6	24584.8	21943.4	17352.6	20295.7	25524.7	19426	34992.2	26712.5	25690.4	21636.7	26081.3	22515.4
Q61387	28430.6	31700	31448.8	32684.1	33620.7	34053.4	31538.8	31351.3	28686.1	33771.7	30141.3	30477.4	32177.3	30022.3	29040.2
Q61425	212902	217132	201328	252572	253302	243018	215340	229210	197114	206648	207846	202511	192460	214448	203806
Q61458	44705.1	25870.4	8276.05	6448.46	5688.46	9043.7	24459.6	561.452	31829	1858.46	28199.2	11100.5	6829.42	12118.8	2646.8
Q61464	13279.5	15941.6	12029.8	13531.8	15008.5	14125.3	11486.1	13988.5	14025	13119.4	12376.7	13204	13638.4	13796.4	13221.6
Q61469	10704.4	11032.6	8983.64	11530.8	8208.74	11288.5	11845.1	11992.1	13387.4	8686.7	12923.9	13743	10996.2	12101.2	11950
Q61473	25777	31529.6	27750.2	38944.1	31943.3	29308.4	23033.9	34619.8	26573.1	43197.1	20538.5	29540.7	27140.9	25551.9	28775.8
Q61490	21980	23264.7	24958.3	20239.7	22067.3	20766.9	21363.3	17892.3	18695.8	20565	19484.3	23879.8	22590	21368.8	23162.7
Q61508	6805.54	5558.31	8749.56	2660.8	6668.46	6779.18	7205.88	2781.22	6058.1	3862.08	8516.25	9848.94	12693.7	7523.46	7223.6
Q61510	73145.4	80731.7	83925.5	88487.4	88351	87922.5	75512.7	87707.8	78150.1	62472.8	75201.2	70100.9	77611.9	81462.9	83759.2
Q61542	3909.83	7169.04	3415.11	2952.6	6384.15	4331.1	7365.25	2330.29	2022.8	2571.09	8747.16	3924.18	4902.14	3161.7	1812.04
Q61543	83760	86953.9	90393.2	95758.7	86707.9	97351.6	80476.7	95886.1	84306.1	78218.8	87040.2	86625	90411.1	94945.7	93503.6
Q61545	180283	172013	185711	209800	193226	199271	178089	220362	235748	263243	147213	153965	164355	166382	147992
Q61550	28651.9	29494.8	28200	25158.3	27351.1	29402.2	30824.5	28925.8	26873.1	23432.8	32697.7	31418.6	33845.4	30133.1	28928.2
Q61553	361933	380352	424758	413455	398765	416301	350886	395711	350075	347671	364476	366862	364623	375361	384495
Q61576	63953.7	69155.5	67774.8	67496.3	59392.1	65862.4	64584.2	70391.2	70401.4	77354.6	63287.3	64264.4	67412.8	68405.8	61071.6
Q61578	30072.4	42724.2	40069.1	37336.1	38840	39490.7	41054.1	41680.1	37483.2	38844	35863.5	41146.8	38421.7	35751.4	34343.7
Q61584	59845	66192.7	70862.8	66431.3	67011.3	65771.4	64021.5	63443.5	58459.4	58809.8	56044	58691.2	56974.7	55740.7	59150.3
Q61586	7003.33	8495.69	5896.85	9099.09	5291.33	6690.67	7210.05	6622.77	6813.5	5631.15	8288.79	6462.84	6923.88	7094.45	6621.2
Q61595	51497.4	51610.5	49990.6	54134.6	54735.7	55744.6	51714.3	54805.3	47286.4	46530	52174.3	51300.1	53720.5	54768.9	52209.7
Q61598	618366	618871	677704	683354	655620	668730	649643	685064	718443	551279	671716	632652	635517	703934	698707
Q61599	101654	96822.3	121305	120281	110673	110181	97721.9	128763	130667	87977.8	119515	113545	113099	120547	125497
Q61624	7415.62	8956.19	7633.67	8386.17	7698.51	6068.97	8857.19	7870.11	7785.68	4955.67	6836.13	7280.23	8034.24	7637.84	7825.83
Q61655	82471.5	82167.9	84149.2	84314.9	83056.2	80173.8	79856.8	82011.3	78023.2	71970.2	82755.2	79052.6	85121.7	85261.5	82080.2
Q61656	373296	393398	413051	402364	408286	371516	350638	362889	327756	316092	222169	231436	263997	250896	230317
Q61686	29266.8	35701	29453.3	30491.3	35392.9	32729.1	30261.5	36266.3	32186.9	43436	30725.3	38171.7	34359.2	33803.1	38809.3
Q61687	2321.39	4338.87	2058.89	2095.96	1790.57	1491.73	9022.28	1567.57	2814.62	2616.97	1499.39	3158.76	2658.46	4333.71	1800.23
Q61699	169815	174864	207408	167286	187682	176807	165552	168650	159546	160605	165924	175104	176848	183323	168862
Q61703	36318.9	27196.4	24868.7	45329.7	24097.6	56601.4	61611.8	37998.4	62120.8	30257.2	35383.9	31830.4	33813	28795.7	25550.2
Q61704	5866.87	4587.31	5647.91	9231.54	2890.48	11584.6	9350.96	11329.9	9179.67	8276.14	7080.62	5090.8	8493.22	6178.09	5262.03
Q61712	20980.2	25800.9	28593.9	25873.8	22569.5	19669.8	25198.9	26242	21624	18067.4	23987.9	23061.4	26711.4	23734.3	23662.4
Q61733	12467.2	12175.7	14873.5	14575.6	12825.3	13717.3	12823.7	14944.1	13318	11493.5	13712.9	13876.9	14482.6	14373.2	15235.3
Q61735	73290	69182.2	72668.5	62700.8	66879.2	72324.2	63739.8	54082	82190.3	58855.3	69748	70926	77010.6	68777	63259.9
Q61739	165253	165044	177947	176408	168832	175743	164270	181025	157416	158130	164694	172182	168710	164989	180685
Q61749	37512.1	38425.3	43759.8	42317.1	43829.8	42356.5	37588.2	44965.8	39858.1	38875.7	42283.6	42332.8	46466.9	43150.9	39874
Q61753	619795	493962	627226	501782	546682	557112	578418	539975	540054	486113	553137	591119	562198	560917	614229
Q61768	146963	153687	162717	167381	159577	169592	147250	165231	148030	139361	153650	153544	159289	164315	164735
Q61771	7340.33	7630.45	11202.1	9464.76	7848.51	7425.51	6531.6	9170.12	5977.02	4087.74	7496.06	7263.71	8439.56	8239.73	9502.5
Q61781	178928	197525	88736.3	151124	214704	652048	72580.7	59669.2	147701	143351	81821.3	257125	177893	205649	119399
Q61792	554922	534445	546189	609961	567829	579447	572995	598430	544040	740047	511668	500953	525961	533654	524752
Q61810	2392.7	2540.84	1994.84	2118.47	2392.25	2679.01	2619.71	1698.08	2436.93	3212.83	2798.3	2877.04	2015.93	1950.83	2417.12
Q61823	99405	102939	80851.6	113109	91339.9	90034.7	88071.3	97303.6	81045	78033.8	75273.7	61037.8	68327.5	70593	68877.3
Q61838	19649	16194.9	18401.5	19032.8	20514.4	20567.5	19789.1	19985.9	19177.3	21237.7	45199.9	50860.4	53441.3	55403.8	53762.8
Q61879	1.73646e+06	1.83657e+06	1.7597e+06	2e+06	1837674	2.05919e+06	1808912	2.0145e+06	1.80533e+06	1.62454e+06	1.85e+06	1814354	1.90879e+06	2.02637e+06	1.99221e+06
Q61881	109090	112473	104917	110737	112546	115973	106173	118498	118188	83675.9	117767	111323	126464	128362	127152
Q61937	473967	500493	577699	596587	558725	564400	486941	538442	484718	1094681	463339	509839	519688	575633	531842
Q61941	114354	115997	112212	124151	111441	122833	121192	123687	118713	101908	115213	110110	122369	121369	111350
Q61990	1.03156e+06	1.11033e+06	1.08832e+06	1.17212e+06	1.03237e+06	1.1093e+06	1010194	1.21267e+06	1.17733e+06	979650	1.04412e+06	1.13943e+06	1.07191e+06	1.10529e+06	1177471
Q62009	12972.2	11875.2	17085.6	16489.5	8076.71	16515.8	36346.9	14513.7	18289.3	40082.2	12937.4	14878.9	23772.8	12849.2	14377
Q62018	17185.1	19534.8	18096.3	16640.3	17857.2	17155.7	16206.4	18207.6	17099.9	9731.14	17253.4	19370.7	18687.2	19622.3	16912.7
Q62036	5089.59	4230.58	4778.95	5021.46	5735.9	3514.78	5085.71	3995.99	5759.73	5523.61	7481.68	2957.99	6201.33	4321.22	6334.3
Q62048	192632	229184	209843	200651	238337	212000	249759	215677	213207	412127	211016	239081	212783	221545	195918
Q62073	3058.14	3086.09	5432.34	4578.38	5079.98	2952.55	3150.26	6628.23	4245.99	4152.1	4708.62	4201.13	5329.49	4587.59	4570.3
[truncated: 3,154 more rows]
