# Supplementary material for: Interactions of Graphene Oxide and Few-Layer Graphene with the Blood–Brain Barrier
Source: Nano Lett. 2023 Mar 14;23(7):2981–90. doi: 10.1021/acs.nanolett.3c00377 (PMC10103300; doi:10.1021/acs.nanolett.3c00377)
Supplement: Supplementary file 3 — nl3c00377_si_003.xlsx [file nl3c00377_si_003.xlsx]

## Sheet: Sheet1
Comparison (group1/group2)	ProteinDescriptions	UniProtIds	Genes	ProteinNames	AVG Log2 Ratio	Absolute AVG Log2 Ratio	Pvalue	Qvalue	# Unique Total Peptides	% Change	Ratio	Condition Numerator	Condition Denominator
GO / Control	Protein FAM43A	Q8BUP8	Fam43a	FA43A_MOUSE	1.51254	1.51254	0.00605795	0.0189256	2	185.313	2.85313	GO	Control
GO / Control	Pregnancy zone protein	Q61838	Pzp	PZP_MOUSE	1.46356	1.46356	2.54364e-11	7.32052e-09	2	175.787	2.75787	GO	Control
GO / Control	Phosphatidylinositol 4,5-bisphosphate 3-kinase catalytic subunit alpha isoform	P42337	Pik3ca	PK3CA_MOUSE	1.43668	1.43668	0.000986636	0.00557374	2	170.697	2.70697	GO	Control
GO / Control	Pecanex-like protein 3	Q8VI59	Pcnx3	PCX3_MOUSE	1.31272	1.31272	0.0121431	0.0305699	2	148.409	2.48409	GO	Control
GO / Control	Poly(A) RNA polymerase GLD2	Q91YI6	Tent2	GLD2_MOUSE	1.30265	1.30265	0.0171702	0.0388163	2	146.682	2.46682	GO	Control
GO / Control	Centrin-3	O35648	Cetn3	CETN3_MOUSE	1.26425	1.26425	0.000259894	0.00212547	2	140.202	2.40202	GO	Control
GO / Control	Insulin-like growth factor II	P09535	Igf2	IGF2_MOUSE	1.24025	1.24025	1.31596e-09	1.60933e-07	2	136.239	2.36239	GO	Control
GO / Control	Apolipoprotein B-100	E9Q414	Apob	APOB_MOUSE	1.19823	1.19823	5.21408e-07	1.64879e-05	2	129.457	2.29457	GO	Control
GO / Control	Sialin	Q8BN82	Slc17a5	S17A5_MOUSE	1.17976	1.17976	3.21194e-05	0.000434912	2	126.539	2.26539	GO	Control
GO / Control	Interferon-induced protein with tetratricopeptide repeats 2	Q64112	Ifit2	IFIT2_MOUSE	1.02204	1.02204	0.000322476	0.00250729	2	103.078	2.03078	GO	Control
GO / Control	Plexin-A1	P70206	Plxna1	PLXA1_MOUSE	1.00057	1.00057	0.00131116	0.00687063	2	100.078	2.00078	GO	Control
GO / Control	DNA-binding protein inhibitor ID-1	P20067	Id1	ID1_MOUSE	0.99206	0.99206	0.0158382	0.03674	2	98.9024	1.98902	GO	Control
GO / Control	Protein tweety homolog 3	Q6P5F7	Ttyh3	TTYH3_MOUSE	0.963433	0.963433	0.0123506	0.0309619	2	94.9944	1.94994	GO	Control
GO / Control	Neuronal pentraxin-1	Q62443	Nptx1	NPTX1_MOUSE	0.927916	0.927916	6.50475e-07	1.94992e-05	2	90.2526	1.90253	GO	Control
GO / Control	ATP synthase F(0) complex subunit C2, mitochondrial;ATP synthase F(0) complex subunit C3, mitochondrial;ATP synthase F(0) complex subunit C1, mitochondrial	P56383;P56384;Q9CR84	Atp5mc2;Atp5mc3;Atp5mc1	AT5G2_MOUSE;AT5G3_MOUSE;AT5G1_MOUSE	0.901811	0.901811	0.0216703	0.0450249	2	86.8409	1.86841	GO	Control
GO / Control	RAD50-interacting protein 1	Q8BZ36	Rint1	RINT1_MOUSE	0.87035	0.87035	0.00540358	0.0176936	2	82.8106	1.82811	GO	Control
GO / Control	Dynein axonemal assembly factor 9	Q7TT23	Dnaaf9	DAAF9_MOUSE	0.827836	0.827836	0.0198626	0.0425651	2	77.5021	1.77502	GO	Control
GO / Control	Ribonuclease P protein subunit p20	Q9DCH2	Pop7	POP7_MOUSE	0.803687	0.803687	0.0228739	0.0466657	2	74.5557	1.74556	GO	Control
GO / Control	Neuropilin-2	O35375	Nrp2	NRP2_MOUSE	0.797467	0.797467	0.000920379	0.0052625	2	73.8047	1.73805	GO	Control
GO / Control	PAN2-PAN3 deadenylation complex subunit Pan3	Q640Q5	Pan3	PAN3_MOUSE	0.741712	0.741712	0.0237795	0.0479003	2	67.2159	1.67216	GO	Control
GO / Control	Sorting nexin-21	Q3UR97	Snx21	SNX21_MOUSE	0.729203	0.729203	0.0180099	0.0399274	2	65.7723	1.65772	GO	Control
GO / Control	Transmembrane protein 9B	Q9JJR8	Tmem9b	TMM9B_MOUSE	0.712041	0.712041	0.0193679	0.0418851	2	63.812	1.63812	GO	Control
GO / Control	Complex I assembly factor TMEM126B, mitochondrial	Q9D1R1	Tmem126b	T126B_MOUSE	0.70546	0.70546	0.00177344	0.00834938	2	63.0664	1.63066	GO	Control
GO / Control	H(+)/Cl(-) exchange transporter 7	O70496	Clcn7	CLCN7_MOUSE	0.7035	0.7035	0.000214957	0.00181263	2	62.8451	1.62845	GO	Control
GO / Control	Ribosome-releasing factor 2, mitochondrial	Q8R2Q4	Gfm2	RRF2M_MOUSE	0.665222	0.665222	0.00372866	0.0139415	2	58.5812	1.58581	GO	Control
GO / Control	MIT domain-containing protein 1	Q8VDV8	Mitd1	MITD1_MOUSE	0.660548	0.660548	0.00033249	0.0025621	2	58.0683	1.58068	GO	Control
GO / Control	Trafficking protein particle complex subunit 6A	Q78XR0	Trappc6a	TPC6A_MOUSE	0.637451	0.637451	0.0116435	0.0298189	2	55.5578	1.55558	GO	Control
GO / Control	Mediator of RNA polymerase II transcription subunit 30	Q9CQI9	Med30	MED30_MOUSE	0.625793	0.625793	0.00327207	0.0127778	2	54.3059	1.54306	GO	Control
GO / Control	Pre-mRNA-processing factor 17	Q9DC48	Cdc40	PRP17_MOUSE	0.59406	0.59406	0.00285033	0.0115936	2	50.9489	1.50949	GO	Control
GO / Control	Vacuolar protein sorting-associated protein 37C	Q8R105	Vps37c	VP37C_MOUSE	0.587641	0.587641	0.0119976	0.030351	2	50.2788	1.50279	GO	Control
GO / Control	Eukaryotic translation initiation factor 1A, X-chromosomal	Q8BMJ3	Eif1ax	IF1AX_MOUSE	-0.597997	0.597997	0.000810317	0.00480813	2	-33.9329	0.660671	GO	Control
GO / Control	Citramalyl-CoA lyase, mitochondrial	Q8R4N0	Clybl	CLYBL_MOUSE	-0.662313	0.662313	0.0119071	0.0302252	2	-36.8135	0.631865	GO	Control
GO / Control	60S ribosome subunit biogenesis protein NIP7 homolog	Q9CXK8	Nip7	NIP7_MOUSE	-0.676875	0.676875	0.000514267	0.00352777	2	-37.4481	0.625519	GO	Control
GO / Control	Golgi-associated kinase 1B	Q3UPI1	GaskbB	GAK1B_MOUSE	-0.67975	0.67975	0.00985386	0.0267971	2	-37.5726	0.624274	GO	Control
GO / Control	Surfeit locus protein 6	P70279	Surf6	SURF6_MOUSE	-0.686134	0.686134	5.75738e-05	0.000672473	2	-37.8483	0.621517	GO	Control
GO / Control	YTH domain-containing protein 1	E9Q5K9	Ythdc1	YTDC1_MOUSE	-0.718161	0.718161	4.27076e-05	0.000539609	2	-39.2128	0.607872	GO	Control
GO / Control	Translation machinery-associated protein 7	Q8K003	Tma7	TMA7_MOUSE	-0.722394	0.722394	2.68203e-11	7.32052e-09	2	-39.3909	0.606091	GO	Control
GO / Control	Junctional adhesion molecule B	Q9JI59	Jam2	JAM2_MOUSE	-0.761713	0.761713	0.003701	0.0139119	2	-41.0204	0.589796	GO	Control
GO / Control	Protein FAM117B	Q3U3E2	Fam117b	F117B_MOUSE	-0.830572	0.830572	0.00131282	0.00687063	2	-43.7694	0.562306	GO	Control
GO / Control	Zinc finger protein 706	Q9D115	Znf706	ZN706_MOUSE	-0.870016	0.870016	4.67714e-09	4.25538e-07	2	-45.2859	0.547141	GO	Control
GO / Control	Apolipoprotein A-I	Q00623	Apoa1	APOA1_MOUSE	-0.920636	0.920636	0.00187736	0.00866964	2	-47.1724	0.528276	GO	Control
GO / Control	Spermatogenesis-associated protein 13	Q5DU57	Spata13	SPT13_MOUSE	-1.02957	1.02957	0.0108911	0.0284826	2	-51.0144	0.489856	GO	Control
GO / Control	ADP-ribosylation factor-like protein 6-interacting protein 4	Q9JM93	Arl6ip4	AR6P4_MOUSE	-1.18872	1.18872	6.54475e-08	3.32756e-06	2	-56.1309	0.438691	GO	Control
GO / Control	Aquaporin-1	Q02013	Aqp1	AQP1_MOUSE	-1.20462	1.20462	1.67184e-06	4.28525e-05	2	-56.6117	0.433883	GO	Control
GO / Control	Ribosomal RNA-processing protein 8	Q9DB85	Rrp8	RRP8_MOUSE	-1.25762	1.25762	0.00212969	0.0094237	2	-58.1766	0.418234	GO	Control
GO / Control	Insulin-like growth factor-binding protein 2	P47877	Igfbp2	IBP2_MOUSE	2.48116	2.48116	1.28721e-10	2.77672e-08	3	458.346	5.58346	GO	Control
GO / Control	AP-5 complex subunit beta-1	Q3TAP4	Ap5b1	AP5B1_MOUSE	1.27701	1.27701	0.0103857	0.0277203	3	142.335	2.42335	GO	Control
GO / Control	WD repeat-containing protein 7	Q920I9	Wdr7	WDR7_MOUSE	1.01483	1.01483	0.000287929	0.0022693	3	102.067	2.02067	GO	Control
GO / Control	Unconventional myosin-XIX	Q5SV80	Myo19	MYO19_MOUSE	0.984823	0.984823	3.49831e-05	0.000459297	3	97.907	1.97907	GO	Control
GO / Control	ZW10 interactor	Q9CQU5	Zwint	ZWINT_MOUSE	0.910639	0.910639	7.17479e-05	0.000803266	3	87.9877	1.87988	GO	Control
GO / Control	CD63 antigen	P41731	Cd63	CD63_MOUSE	0.873025	0.873025	1.5988e-11	5.53089e-09	3	83.1499	1.8315	GO	Control
GO / Control	DnaJ homolog subfamily C member 17	Q91WT4	Dnajc17	DJC17_MOUSE	0.867475	0.867475	0.0175053	0.0393217	3	82.4468	1.82447	GO	Control
GO / Control	Transmembrane protein 143	Q8VD26	Tmem143	TM143_MOUSE	0.828404	0.828404	0.000116978	0.00116888	3	77.572	1.77572	GO	Control
GO / Control	Serine incorporator 1	Q9QZI8	Serinc1	SERC1_MOUSE	0.751913	0.751913	1.69594e-07	6.76549e-06	3	68.4024	1.68402	GO	Control
GO / Control	Alpha-1,6-mannosylglycoprotein 6-beta-N-acetylglucosaminyltransferase A	Q8R4G6	Mgat5	MGT5A_MOUSE	0.716597	0.716597	0.00706239	0.0210606	3	64.3302	1.6433	GO	Control
GO / Control	F-box only protein 7	Q3U7U3	Fbxo7	FBX7_MOUSE	0.700354	0.700354	0.00490134	0.0166024	3	62.4904	1.6249	GO	Control
GO / Control	28S rRNA (cytosine-C(5))-methyltransferase	Q8K4F6	Nsun5	NSUN5_MOUSE	0.656083	0.656083	0.0168086	0.0381486	3	57.5799	1.5758	GO	Control
GO / Control	[Pyruvate dehydrogenase (acetyl-transferring)] kinase isozyme 1, mitochondrial	Q8BFP9	Pdk1	PDK1_MOUSE	0.64241	0.64241	0.0014087	0.00722602	3	56.0935	1.56093	GO	Control
GO / Control	Importin-13	Q8K0C1	Ipo13	IPO13_MOUSE	0.607687	0.607687	0.00185286	0.00861788	3	52.3814	1.52381	GO	Control
GO / Control	Stromal cell-derived factor 1	P40224	Cxcl12	SDF1_MOUSE	-0.607119	0.607119	0.00027885	0.00222138	3	-34.3494	0.656506	GO	Control
GO / Control	Cactin	Q9CS00	Cactin	CATIN_MOUSE	-0.609738	0.609738	0.00148289	0.00747355	3	-34.4684	0.655316	GO	Control
GO / Control	P-selectin	Q01102	Selp	LYAM3_MOUSE	-0.929143	0.929143	1.96391e-08	1.34011e-06	3	-47.483	0.52517	GO	Control
GO / Control	Probable ATP-dependent RNA helicase DDX27	Q921N6	Ddx27	DDX27_MOUSE	-1.01896	1.01896	0.000567151	0.00375638	3	-50.6527	0.493473	GO	Control
GO / Control	Pumilio homolog 3	Q8BKS9	Pum3	PUM3_MOUSE	-1.26792	1.26792	2.76072e-05	0.000383836	3	-58.4742	0.415258	GO	Control
GO / Control	40S ribosomal protein S30	P62862	Fau	RS30_MOUSE	-3.74338	3.74338	1.33856e-10	2.77672e-08	3	-92.5333	0.0746674	GO	Control
GO / Control	Tyrosine-protein kinase Mer	Q60805	Mertk	MERTK_MOUSE	0.711665	0.711665	3.87468e-05	0.000497379	4	63.7693	1.63769	GO	Control
GO / Control	Ribulose-phosphate 3-epimerase	Q8VEE0	Rpe	RPE_MOUSE	0.707244	0.707244	0.0217116	0.0450926	4	63.2682	1.63268	GO	Control
GO / Control	Long-chain-fatty-acid--CoA ligase 1	P41216	Acsl1	ACSL1_MOUSE	0.696405	0.696405	0.00156345	0.00770671	4	62.0462	1.62046	GO	Control
GO / Control	Agrin	A2ASQ1	Agrn	AGRIN_MOUSE	0.654653	0.654653	0.0175284	0.0393217	4	57.4237	1.57424	GO	Control
GO / Control	Protein ecdysoneless homolog	Q9CS74	Ecd	ECD_MOUSE	0.62232	0.62232	0.00485554	0.0165145	4	53.9349	1.53935	GO	Control
GO / Control	Protein farnesyltransferase subunit beta	Q8K2I1	Fntb	FNTB_MOUSE	0.605649	0.605649	0.011135	0.0289308	4	52.1663	1.52166	GO	Control
GO / Control	60S ribosomal protein L7-like 1	Q9D8M4	Rpl7l1	RL7L_MOUSE	0.593521	0.593521	0.00596279	0.0187754	4	50.8925	1.50892	GO	Control
GO / Control	Gamma-tubulin complex component 4	Q9D4F8	Tubgcp4	GCP4_MOUSE	0.582197	0.582197	0.00467514	0.0161313	4	49.7128	1.49713	GO	Control
GO / Control	Cyclin-L1	Q52KE7	Ccnl1	CCNL1_MOUSE	-0.581862	0.581862	5.06437e-05	0.000607959	4	-33.1899	0.668101	GO	Control
GO / Control	CB1 cannabinoid receptor-interacting protein 1	Q5M8N0	Cnrip1	CNRP1_MOUSE	-0.583264	0.583264	0.0140464	0.0337088	4	-33.2548	0.667452	GO	Control
GO / Control	TRPM8 channel-associated factor 1	Q8BNE1	Tcaf1	TCAF1_MOUSE	-0.637366	0.637366	0.00593944	0.0187281	4	-35.7114	0.642886	GO	Control
GO / Control	40S ribosomal protein S26	P62855	Rps26	RS26_MOUSE	-1.23999	1.23999	6.01272e-14	6.23639e-11	4	-57.6624	0.423376	GO	Control
GO / Control	Noelin-2	Q8BM13	Olfm2	NOE2_MOUSE	1.23686	1.23686	5.36987e-08	2.86767e-06	5	135.685	2.35685	GO	Control
GO / Control	60S ribosomal protein L35	Q6ZWV7	Rpl35	RL35_MOUSE	-0.693853	0.693853	3.63166e-08	2.04715e-06	5	-38.1799	0.618201	GO	Control
GO / Control	Hemoglobin subunit alpha	P01942	Hba	HBA_MOUSE	-1.21509	1.21509	5.35277e-07	1.67226e-05	5	-56.9255	0.430745	GO	Control
GO / Control	Cold-inducible RNA-binding protein	P60824	Cirbp	CIRBP_MOUSE	-1.26386	1.26386	3.49314e-08	2.01283e-06	5	-58.3572	0.416428	GO	Control
GO / Control	60S ribosomal protein L37	Q9D823	Rpl37	RL37_MOUSE	-1.29849	1.29849	7.3216e-09	6.3283e-07	5	-59.3449	0.406551	GO	Control
GO / Control	Syntenin-1	O08992	Sdcbp	SDCB1_MOUSE	1.26377	1.26377	2.10897e-10	3.72768e-08	6	140.122	2.40122	GO	Control
GO / Control	ADP-ribosylation factor-binding protein GGA2	Q6P5E6	Gga2	GGA2_MOUSE	0.794513	0.794513	1.58901e-05	0.00024821	6	73.4491	1.73449	GO	Control
GO / Control	Gamma-soluble NSF attachment protein	Q9CWZ7	Napg	SNAG_MOUSE	0.63222	0.63222	1.11525e-05	0.000187783	6	54.9948	1.54995	GO	Control
GO / Control	Integrator complex subunit 9	Q8K114	Ints9	INT9_MOUSE	0.59004	0.59004	0.00809388	0.0231139	6	50.5289	1.50529	GO	Control
GO / Control	Major prion protein	P04925	Prnp	PRIO_MOUSE	-0.871626	0.871626	3.83445e-09	3.73287e-07	6	-45.347	0.54653	GO	Control
GO / Control	Arginine and glutamate-rich protein 1	Q3UL36	Arglu1	ARGL1_MOUSE	-0.887453	0.887453	1.77913e-07	6.93725e-06	6	-45.9432	0.540568	GO	Control
GO / Control	High mobility group protein HMG-I/HMG-Y	P17095	Hmga1	HMGA1_MOUSE	-1.33502	1.33502	4.81823e-12	2.27158e-09	6	-60.3614	0.396386	GO	Control
GO / Control	Optineurin	Q8K3K8	Optn	OPTN_MOUSE	0.623912	0.623912	8.71231e-06	0.000158518	7	54.1048	1.54105	GO	Control
GO / Control	Protein dispatched homolog 2	Q8CIP5	Disp2	DISP2_MOUSE	0.618147	0.618147	9.95427e-06	0.000172652	7	53.4902	1.5349	GO	Control
GO / Control	RNA-binding protein 3	O89086	Rbm3	RBM3_MOUSE	-0.627703	0.627703	9.92666e-06	0.000172652	7	-35.2794	0.647206	GO	Control
GO / Control	Protein FRG1	P97376	Frg1	FRG1_MOUSE	-0.642441	0.642441	2.08032e-07	7.81778e-06	7	-35.9372	0.640628	GO	Control
GO / Control	Eukaryotic translation initiation factor 1A	Q60872	Eif1a	IF1A_MOUSE	-0.926	0.926	1.33438e-09	1.60933e-07	7	-47.3684	0.526316	GO	Control
GO / Control	40S ribosomal protein S23	P62267	Rps23	RS23_MOUSE	-1.41008	1.41008	2.88729e-09	2.87952e-07	7	-62.3709	0.376291	GO	Control
GO / Control	Fatty acid-binding protein, adipocyte	P04117	Fabp4	FABP4_MOUSE	0.771988	0.771988	2.19605e-10	3.72768e-08	8	70.7621	1.70762	GO	Control
GO / Control	Ferritin heavy chain	P09528	Fth1	FRIH_MOUSE	0.683631	0.683631	2.22827e-10	3.72768e-08	8	60.6177	1.60618	GO	Control
GO / Control	Procathepsin L	P06797	Ctsl	CATL1_MOUSE	0.619715	0.619715	1.16746e-11	4.65726e-09	8	53.6572	1.53657	GO	Control
GO / Control	Peptidyl-prolyl cis-trans isomerase G	A2AR02	Ppig	PPIG_MOUSE	-0.604466	0.604466	9.30455e-08	4.30834e-06	8	-34.2285	0.657715	GO	Control
GO / Control	ATP-dependent RNA helicase DDX18	Q8K363	Ddx18	DDX18_MOUSE	-0.77462	0.77462	2.60732e-09	2.75951e-07	8	-41.5457	0.584543	GO	Control
GO / Control	60S ribosomal protein L27a	P14115	Rpl27a	RL27A_MOUSE	-1.12746	1.12746	3.09321e-14	4.01035e-11	8	-54.2281	0.457719	GO	Control
GO / Control	60S ribosomal protein L36a	P83882	Rpl36a	RL36A_MOUSE	-1.49075	1.49075	8.80628e-10	1.17101e-07	8	-64.4171	0.355829	GO	Control
GO / Control	Vascular cell adhesion protein 1	P29533	Vcam1	VCAM1_MOUSE	1.78914	1.78914	8.05133e-10	1.15984e-07	9	245.608	3.45608	GO	Control
GO / Control	Histone H1.2	P15864	H1-2	H12_MOUSE	-0.827829	0.827829	3.46792e-08	2.01283e-06	9	-43.6624	0.563376	GO	Control
GO / Control	ATP-dependent RNA helicase DDX3Y	Q62095	Ddx3y	DDX3Y_MOUSE	-0.906957	0.906957	4.42451e-08	2.46726e-06	9	-46.6691	0.533309	GO	Control
GO / Control	Fibulin-2	P37889	Fbln2	FBLN2_MOUSE	-1.05578	1.05578	3.16765e-07	1.08293e-05	9	-51.8961	0.481039	GO	Control
GO / Control	High mobility group protein HMGI-C	P52927	Hmga2	HMGA2_MOUSE	-1.34855	1.34855	4.85228e-15	1.2582e-11	9	-60.7314	0.392686	GO	Control
GO / Control	Ferritin light chain 1	P29391	Ftl1	FRIL1_MOUSE	1.1366	1.1366	1.70641e-11	5.53089e-09	10	119.862	2.19862	GO	Control
GO / Control	Pro-cathepsin H	P49935	Ctsh	CATH_MOUSE	-0.694024	0.694024	1.28856e-08	9.68477e-07	10	-38.1873	0.618127	GO	Control
GO / Control	Heterogeneous nuclear ribonucleoprotein A0	Q9CX86	Hnrnpa0	ROA0_MOUSE	-0.866159	0.866159	2.7212e-09	2.80729e-07	10	-45.1394	0.548606	GO	Control
GO / Control	RNA-binding protein FUS	P56959	Fus	FUS_MOUSE	-0.907974	0.907974	3.543e-13	2.62486e-10	10	-46.7067	0.532933	GO	Control
GO / Control	Cyclin-dependent kinase 11B	P24788	Cdk11b	CD11B_MOUSE	-0.913425	0.913425	1.50033e-10	2.99259e-08	10	-46.9077	0.530923	GO	Control
GO / Control	Fatty acid-binding protein 5	Q05816	Fabp5	FABP5_MOUSE	0.600817	0.600817	9.66488e-06	0.000169331	11	51.6575	1.51657	GO	Control
GO / Control	60S ribosomal protein L10	Q6ZWV3	Rpl10	RL10_MOUSE	-0.741422	0.741422	5.47993e-08	2.8706e-06	11	-40.185	0.59815	GO	Control
GO / Control	Rho GTPase-activating protein 6	O54834	Arhgap6	RHG06_MOUSE	0.698472	0.698472	5.10014e-06	0.000101339	12	62.2785	1.62278	GO	Control
GO / Control	40S ribosomal protein S6	P62754	Rps6	RS6_MOUSE	-0.643065	0.643065	1.77806e-08	1.24608e-06	12	-35.9649	0.640351	GO	Control
GO / Control	Fibulin-5	Q9WVH9	Fbln5	FBLN5_MOUSE	-0.647536	0.647536	9.234e-06	0.000163998	12	-36.1631	0.638369	GO	Control
GO / Control	RNA binding motif protein, X-linked-like-1	Q91VM5	Rbmxl1	RMXL1_MOUSE	-0.924317	0.924317	5.63349e-06	0.000109832	12	-47.307	0.52693	GO	Control
GO / Control	60S ribosomal protein L23a	P62751	Rpl23a	RL23A_MOUSE	-1.02266	1.02266	2.3919e-10	3.75891e-08	12	-50.7793	0.492207	GO	Control
GO / Control	Lysosomal protective protein	P16675	Ctsa	PPGB_MOUSE	0.609955	0.609955	8.70455e-10	1.17101e-07	13	52.6211	1.52621	GO	Control
GO / Control	RNA-binding protein 15	Q0VBL3	Rbm15	RBM15_MOUSE	-0.582614	0.582614	2.16604e-08	1.44014e-06	13	-33.2247	0.667753	GO	Control
GO / Control	Glutathione peroxidase 1	P11352	Gpx1	GPX1_MOUSE	-0.607058	0.607058	9.99654e-12	4.32017e-09	13	-34.3466	0.656534	GO	Control
GO / Control	60S ribosomal protein L24	Q8BP67	Rpl24	RL24_MOUSE	-0.665434	0.665434	6.98112e-13	4.52551e-10	13	-36.9501	0.630499	GO	Control
GO / Control	40S ribosomal protein S8	P62242	Rps8	RS8_MOUSE	-0.698654	0.698654	2.39124e-10	3.75891e-08	13	-38.3853	0.616147	GO	Control
GO / Control	Putative RNA-binding protein Luc7-like 1	Q9CYI4	Luc7l	LUC7L_MOUSE	-0.712913	0.712913	2.54784e-09	2.75273e-07	13	-38.9913	0.610087	GO	Control
GO / Control	Sequestosome-1	Q64337	Sqstm1	SQSTM_MOUSE	0.724453	0.724453	8.66492e-10	1.17101e-07	14	65.2274	1.65227	GO	Control
GO / Control	Lamin-B2	P21619	Lmnb2	LMNB2_MOUSE	0.726878	0.726878	4.06666e-09	3.83449e-07	16	65.5054	1.65505	GO	Control
GO / Control	Neogenin	P97798	Neo1	NEO1_MOUSE	0.868499	0.868499	1.9841e-10	3.72768e-08	18	82.5762	1.82576	GO	Control
GO / Control	Nuclear RNA export factor 1	Q99JX7	Nxf1	NXF1_MOUSE	-0.803549	0.803549	1.13639e-13	9.82217e-11	19	-42.7062	0.572938	GO	Control
GO / Control	Heterochromatin protein 1-binding protein 3	Q3TEA8	Hp1bp3	HP1B3_MOUSE	-0.881819	0.881819	5.09089e-09	4.55196e-07	20	-45.7317	0.542683	GO	Control
GO / Control	Probable ATP-dependent RNA helicase DDX5	Q61656	Ddx5	DDX5_MOUSE	-0.731446	0.731446	1.55965e-14	2.69612e-11	30	-39.77	0.6023	GO	Control
GO / Control	Lamin-B1	P14733	Lmnb1	LMNB1_MOUSE	0.719083	0.719083	2.76074e-09	2.80729e-07	38	64.6135	1.64614	GO	Control
GO / Control	ATP-dependent RNA helicase DDX3X	Q62167	Ddx3x	DDX3X_MOUSE	-1.28551	1.28551	5.7807e-11	1.36267e-08	39	-58.9774	0.410226	GO	Control
GO / Control	Prelamin-A/C	P48678	Lmna	LMNA_MOUSE	0.728897	0.728897	2.10131e-12	1.21082e-09	57	65.7372	1.65737	GO	Control
