# Supplementary material for: Interactions of Graphene Oxide and Few-Layer Graphene with the Blood–Brain Barrier
Source: Nano Lett. 2023 Mar 14;23(7):2981–90. doi: 10.1021/acs.nanolett.3c00377 (PMC10103300; doi:10.1021/acs.nanolett.3c00377)
Supplement: Supplementary file 4 — nl3c00377_si_004.xlsx [file nl3c00377_si_004.xlsx]

## Sheet: Sheet1
Comparison (group1/group2)	ProteinDescriptions	UniProtIds	Genes	ProteinNames	AVG Log2 Ratio	Absolute AVG Log2 Ratio	Pvalue	Qvalue	# Unique Total Peptides	% Change	Ratio	Condition Numerator	Condition Denominator
FLG / Control	Apolipoprotein B-100	E9Q414	Apob	APOB_MOUSE	1.06331	1.06331	0.00186927	0.00865537	2	108.972	2.08972	FLG	Control
FLG / Control	ATP synthase F(0) complex subunit C2, mitochondrial;ATP synthase F(0) complex subunit C3, mitochondrial;ATP synthase F(0) complex subunit C1, mitochondrial	P56383;P56384;Q9CR84	Atp5mc2;Atp5mc3;Atp5mc1	AT5G2_MOUSE;AT5G3_MOUSE;AT5G1_MOUSE	0.954104	0.954104	0.0136436	0.0330574	2	93.7377	1.93738	FLG	Control
FLG / Control	Protein CutA	Q9CQ89	Cuta	CUTA_MOUSE	0.791569	0.791569	0.015088	0.0354536	2	73.0956	1.73096	FLG	Control
FLG / Control	Centrin-3	O35648	Cetn3	CETN3_MOUSE	0.763801	0.763801	0.0181286	0.0400916	2	69.7959	1.69796	FLG	Control
FLG / Control	Sialin	Q8BN82	Slc17a5	S17A5_MOUSE	0.719524	0.719524	0.0219836	0.0454193	2	64.6639	1.64664	FLG	Control
FLG / Control	Insulin-like growth factor II	P09535	Igf2	IGF2_MOUSE	0.699129	0.699129	4.04823e-06	8.26541e-05	2	62.3524	1.62352	FLG	Control
FLG / Control	Steroid hormone receptor ERR1	O08580	Esrra	ERR1_MOUSE	0.582291	0.582291	0.00291062	0.0117742	2	49.7225	1.49723	FLG	Control
FLG / Control	Lactotransferrin	P08071	Ltf	TRFL_MOUSE	0.581564	0.581564	4.30347e-05	0.000540383	2	49.647	1.49647	FLG	Control
FLG / Control	Polycystic kidney disease protein 1-like 2	Q7TN88	Pkd1l2	PK1L2_MOUSE	-0.604417	0.604417	0.00117804	0.00641736	2	-34.2263	0.657737	FLG	Control
FLG / Control	DNA-directed RNA polymerase II subunit RPB3	P97760	Polr2c	RPB3_MOUSE	-0.608053	0.608053	0.0195528	0.0420926	2	-34.3918	0.656082	FLG	Control
FLG / Control	Trinucleotide repeat-containing gene 6A protein	Q3UHK8	Tnrc6a	TNR6A_MOUSE	-0.616882	0.616882	0.00446809	0.0156776	2	-34.7921	0.652079	FLG	Control
FLG / Control	Solute carrier family 2, facilitated glucose transporter member 1	P17809	Slc2a1	GTR1_MOUSE	-0.617593	0.617593	0.00500423	0.0167974	2	-34.8243	0.651757	FLG	Control
FLG / Control	Surfeit locus protein 6	P70279	Surf6	SURF6_MOUSE	-0.623435	0.623435	0.000345751	0.00263374	2	-35.0876	0.649124	FLG	Control
FLG / Control	Protein zer-1 homolog	Q80ZJ6	Zer1	ZER1_MOUSE	-0.623701	0.623701	0.00152336	0.00759631	2	-35.0996	0.649004	FLG	Control
FLG / Control	LisH domain-containing protein ARMC9	Q9D2I5	Armc9	ARMC9_MOUSE	-0.634116	0.634116	0.00136381	0.00703751	2	-35.5665	0.644335	FLG	Control
FLG / Control	1-acylglycerol-3-phosphate O-acyltransferase ABHD5	Q9DBL9	Abhd5	ABHD5_MOUSE	-0.649806	0.649806	0.00130502	0.0068656	2	-36.2634	0.637366	FLG	Control
FLG / Control	Translation factor Guf1, mitochondrial	Q8C3X4	Guf1	GUF1_MOUSE	-0.679187	0.679187	0.0236337	0.0477276	2	-37.5483	0.624517	FLG	Control
FLG / Control	Protein FAM117B	Q3U3E2	Fam117b	F117B_MOUSE	-0.708084	0.708084	0.00600783	0.0188289	2	-38.7868	0.612132	FLG	Control
FLG / Control	Calcium-binding and coiled-coil domain-containing protein 1	Q8CGU1	Calcoco1	CACO1_MOUSE	-0.727775	0.727775	0.000272205	0.00217848	2	-39.6165	0.603835	FLG	Control
FLG / Control	DNA-directed RNA polymerase III subunit RPC6	Q921X6	Polr3f	RPC6_MOUSE	-0.753553	0.753553	0.019227	0.0416678	2	-40.6859	0.593141	FLG	Control
FLG / Control	Multiple epidermal growth factor-like domains protein 8	P60882	Megf8	MEGF8_MOUSE	-0.882072	0.882072	0.01758	0.0393482	2	-45.7413	0.542587	FLG	Control
FLG / Control	Splicing factor ESS-2 homolog	O70279	Ess2	ESS2_MOUSE	-0.919977	0.919977	0.00662874	0.0200857	2	-47.1483	0.528517	FLG	Control
FLG / Control	Neuroguidin	Q9DB96	Ngdn	NGDN_MOUSE	-0.970243	0.970243	0.000138617	0.00129903	2	-48.958	0.51042	FLG	Control
FLG / Control	Periostin	Q62009	Postn	POSTN_MOUSE	0.919125	0.919125	0.00633829	0.0195432	3	89.0968	1.89097	FLG	Control
FLG / Control	2'-5'-oligoadenylate synthase-like protein 2	Q9Z2F2	Oasl2	OASL2_MOUSE	0.917815	0.917815	0.000335998	0.00258146	3	88.9251	1.88925	FLG	Control
FLG / Control	Inter-alpha-trypsin inhibitor heavy chain H3	Q61704	Itih3	ITIH3_MOUSE	0.816933	0.816933	0.000865161	0.00503561	3	76.1657	1.76166	FLG	Control
FLG / Control	Mediator of RNA polymerase II transcription subunit 14	A2ABV5	Med14	MED14_MOUSE	0.799713	0.799713	0.0242695	0.048614	3	74.0755	1.74076	FLG	Control
FLG / Control	Fibulin-1	Q08879	Fbln1	FBLN1_MOUSE	0.677196	0.677196	9.35434e-06	0.000165005	3	59.9029	1.59903	FLG	Control
FLG / Control	ZW10 interactor	Q9CQU5	Zwint	ZWINT_MOUSE	0.614221	0.614221	0.017757	0.0395843	3	53.0731	1.53073	FLG	Control
FLG / Control	Histone deacetylase 4	Q6NZM9	Hdac4	HDAC4_MOUSE	-0.631569	0.631569	0.0137681	0.0332255	3	-35.4526	0.645474	FLG	Control
FLG / Control	Albumin	P07724	Alb	ALBU_MOUSE	1.09304	1.09304	7.92896e-06	0.000146333	4	113.323	2.13323	FLG	Control
FLG / Control	Alpha-2-macroglobulin-P	Q6GQT1	A2m	A2MG_MOUSE	1.01454	1.01454	9.82669e-05	0.00101922	4	102.026	2.02026	FLG	Control
FLG / Control	60S ribosomal protein L7-like 1	Q9D8M4	Rpl7l1	RL7L_MOUSE	0.840135	0.840135	0.00212927	0.0094237	4	79.0218	1.79022	FLG	Control
FLG / Control	Inter alpha-trypsin inhibitor, heavy chain 4	A6X935	Itih4	ITIH4_MOUSE	0.757245	0.757245	0.000633109	0.00404846	4	69.026	1.69026	FLG	Control
FLG / Control	Fasciculation and elongation protein zeta-2	Q6TYB5	Fez2	FEZ2_MOUSE	-0.603362	0.603362	0.00571083	0.018224	4	-34.1782	0.658218	FLG	Control
FLG / Control	Platelet-activating factor acetylhydrolase IB subunit alpha1	Q61205	Pafah1b3	PA1B3_MOUSE	-0.643097	0.643097	4.37203e-06	8.82231e-05	4	-35.9663	0.640337	FLG	Control
FLG / Control	Dehydrogenase/reductase SDR family member on chromosome X homolog	Q8VBZ0	Dhrsx	DHRSX_MOUSE	-0.713651	0.713651	0.000389934	0.00288222	4	-39.0225	0.609775	FLG	Control
FLG / Control	Alpha-tocopherol transfer protein-like	Q9D3D0	Ttpal	TTPAL_MOUSE	-0.962504	0.962504	0.00231589	0.00997478	4	-48.6834	0.513166	FLG	Control
FLG / Control	Inter-alpha-trypsin inhibitor heavy chain H2	Q61703	Itih2	ITIH2_MOUSE	0.655564	0.655564	9.22099e-05	0.000964114	6	57.5232	1.57523	FLG	Control
FLG / Control	Vascular cell adhesion protein 1	P29533	Vcam1	VCAM1_MOUSE	1.30525	1.30525	4.46413e-10	6.80911e-08	9	147.127	2.47127	FLG	Control
FLG / Control	40S ribosomal protein S6	P62754	Rps6	RS6_MOUSE	-0.59476	0.59476	2.68526e-08	1.63833e-06	12	-33.7845	0.662155	FLG	Control
FLG / Control	Lamin-B1	P14733	Lmnb1	LMNB1_MOUSE	0.612641	0.612641	1.11282e-08	8.61353e-07	38	52.9056	1.52906	FLG	Control
FLG / Control	Prelamin-A/C	P48678	Lmna	LMNA_MOUSE	0.631178	0.631178	2.18399e-11	6.66247e-09	57	54.8829	1.54883	FLG	Control
